# Supplementary material for: Next generation sequencing uncovers multiple miRNAs associated molecular targets in gallbladder cancer patients
Source: Sci Rep. 2023 Nov 4;13:19101. doi: 10.1038/s41598-023-44767-3 (PMC10625549; doi:10.1038/s41598-023-44767-3)
Supplement: Supplementary file 1 — Supplementary Tables. [file 41598_2023_44767_MOESM1_ESM.xlsx]

## Sheet: Title Page
Article Title	Next Generation Sequencing Uncovers Multiple miRNAs Associated Molecular Targets in Gallbladder Cancer Patients
Jornal Name	Molecular and Cellular Biochemistry
Author Names	Rahul Saxena1, Baskar Chakrapani1, Sarath Krishnan MP1, Amit Gupta2, Sweety Gupta3, Jayanta Das4, Subash C. Gupta4, Anissa A. Mirza1, Shalinee Rao5, Bela Goyal1*
Affiliation	1 Department of Biochemistry, All India Institute of Medical Sciences, Rishikesh, Uttarakhand, India. 2 Department of General Surgery, All India Institute of Medical Sciences, Rishikesh, Uttarakhand, India. 3 Department of Radiation Oncology, All India Institute of Medical Sciences, Rishikesh, Uttarakhand, India. 4 Department of Biochemistry, All India Institute of Medical Sciences, Guwahati, Ass…
Corresponding Author	Dr Bela Goyal, Associate Professor, Department of Biochemistry, All India Institute of Medical Sciences, Rishikesh, Uttarakhand, India – 249203. Email: bela.bchem@aiimsrishikesh.edu.in

## Sheet: Table 1
Table 1: Clincial details
Cancer samples
Sample ID	Age	Gender	Chief Complaints	Comorbidities	Pathological type	Staging
GC101	55	M	Abdominal Pain, Loss of appetite and weight	No	Gall bladder adenocarcinoma	Stage III
GC102	45	F	Abdominal pain (Epigastrium)	No	Gall bladder adenocarcinoma	Stage IV
Control Samples
Sample ID	Age	Gender	Comorbidities
CNT01	41	F	No
CNT02	55	M	No
CNT03	42	F	No

## Sheet: Table 2
Table 2: Gene targets for dysregulated miRNAs
miRNA	MIMATid	Gene	EntrezID	PMID
Upregulated
hsa-miR-122-5p	MIMAT0000421	PARVB	29780	21572407
hsa-miR-122-5p	MIMAT0000421	PRMT3	10196	22291592
hsa-miR-122-5p	MIMAT0000421	DNPEP	23549	23824327
hsa-miR-122-5p	MIMAT0000421	RUNDC1	146923	23313552
hsa-miR-122-5p	MIMAT0000421	RPS15A	6210	23824327
hsa-miR-122-5p	MIMAT0000421	HSPA4L	22824	22012620
hsa-miR-122-5p	MIMAT0000421	ST6GALNAC4	27090	17612493
hsa-miR-122-5p	MIMAT0000421	NMNAT2	23057	17612493
hsa-miR-122-5p	MIMAT0000421	ANXA11	311	19296470
hsa-miR-122-5p	MIMAT0000421	MAFF	23764	21572407
hsa-miR-122-5p	MIMAT0000421	BCL2L15	440603	23313552
hsa-miR-122-5p	MIMAT0000421	ADM2	79924	23824327
hsa-miR-122-5p	MIMAT0000421	REL	5966	23592263
hsa-miR-122-5p	MIMAT0000421	FAM118A	55007	17612493
hsa-miR-122-5p	MIMAT0000421	GALNT10	55568	19296470
hsa-miR-122-5p	MIMAT0000421	G6PC3	92579	17612493
hsa-miR-122-5p	MIMAT0000421	FOXK2	3607	23592263
hsa-miR-122-5p	MIMAT0000421	ORC6	23594	21572407
hsa-miR-122-5p	MIMAT0000421	NT5C3A	51251	23055569
hsa-miR-122-5p	MIMAT0000421	NIP7	51388	23824327
hsa-miR-122-5p	MIMAT0000421	NALCN	259232	17612493
hsa-miR-122-5p	MIMAT0000421	MASTL	84930	23824327
hsa-miR-122-5p	MIMAT0000421	TMEM136	219902	17612493
hsa-miR-122-5p	MIMAT0000421	SLC35E2B	728661	23824327
hsa-miR-122-5p	MIMAT0000421	RAD21	5885	20371350
hsa-miR-122-5p	MIMAT0000421	NAGK	55577	23824327
hsa-miR-122-5p	MIMAT0000421	CYP20A1	57404	23824327
hsa-miR-122-5p	MIMAT0000421	GLOD4	51031	21750653
hsa-miR-122-5p	MIMAT0000421	SLC15A2	6565	17612493
hsa-miR-122-5p	MIMAT0000421	ZBTB4	57659	17612493
hsa-miR-122-5p	MIMAT0000421	FBXO27	126433	23446348
hsa-miR-122-5p	MIMAT0000421	ADCY2	108	23824327
hsa-miR-122-5p	MIMAT0000421	VMA21	203547	21572407
hsa-miR-122-5p	MIMAT0000421	SRF	6722	19726678
hsa-miR-122-5p	MIMAT0000421	CHST12	55501	17612493
hsa-miR-122-5p	MIMAT0000421	TRIM65	201292	17612493
hsa-miR-122-5p	MIMAT0000421	OSBPL10	114884	23824327
hsa-miR-122-5p	MIMAT0000421	SMURF2	64750	17612493
hsa-miR-122-5p	MIMAT0000421	PNRC1	10957	23824327
hsa-miR-122-5p	MIMAT0000421	SCN4B	6330	17612493
hsa-miR-122-5p	MIMAT0000421	ALDOA	226	19296470
hsa-miR-122-5p	MIMAT0000421	YIPF4	84272	23824327
hsa-miR-122-5p	MIMAT0000421	ST3GAL1	6482	21572407
hsa-miR-122-5p	MIMAT0000421	ABCF2	10061	23446348
hsa-miR-122-5p	MIMAT0000421	KRBA2	124751	23824327
hsa-miR-122-5p	MIMAT0000421	WNT1	7471	22276989
hsa-miR-122-5p	MIMAT0000421	ZNF264	9422	17612493
hsa-miR-122-5p	MIMAT0000421	LRRC3C	100505591	23824327
hsa-miR-122-5p	MIMAT0000421	G6PC3	92579	19296470
hsa-miR-122-5p	MIMAT0000421	SSR3	6747	17612493
hsa-miR-122-5p	MIMAT0000421	ABCF2	10061	21572407
hsa-miR-122-5p	MIMAT0000421	IGF1R	3480	23056576
hsa-miR-122-5p	MIMAT0000421	ALG14	199857	23824327
hsa-miR-122-5p	MIMAT0000421	ARHGEF5	7984	23824327
hsa-miR-122-5p	MIMAT0000421	YWHAB	7529	22012620
hsa-miR-122-5p	MIMAT0000421	PLAGL2	5326	17612493
hsa-miR-122-5p	MIMAT0000421	CCR6	1235	23824327
hsa-miR-122-5p	MIMAT0000421	TMEM74	157753	17612493
hsa-miR-122-5p	MIMAT0000421	CALR	811	21750653
hsa-miR-122-5p	MIMAT0000421	ART3	419	17612493
hsa-miR-122-5p	MIMAT0000421	PTCD3	55037	23824327
hsa-miR-122-5p	MIMAT0000421	LUZP1	7798	17612493
hsa-miR-122-5p	MIMAT0000421	NCAPD2	9918	21572407
hsa-miR-122-5p	MIMAT0000421	SEC23B	10483	23824327
hsa-miR-122-5p	MIMAT0000421	RAB11FIP1	80223	23824327
hsa-miR-122-5p	MIMAT0000421	LRCH3	84859	23824327
hsa-miR-122-5p	MIMAT0000421	ADAM17	6868	19726678
hsa-miR-122-5p	MIMAT0000421	ARSB	411	17612493
hsa-miR-122-5p	MIMAT0000421	SSTR2	6752	23824327
hsa-miR-122-5p	MIMAT0000421	B4GALT1	2683	17612493
hsa-miR-122-5p	MIMAT0000421	SLC19A2	10560	17612493
hsa-miR-122-5p	MIMAT0000421	MEAF6	64769	23824327
hsa-miR-122-5p	MIMAT0000421	PIGO	84720	23824327
hsa-miR-122-5p	MIMAT0000421	ZNF485	220992	20371350
hsa-miR-122-5p	MIMAT0000421	CEP89	84902	23824327
hsa-miR-122-5p	MIMAT0000421	PDP2	57546	23824327
hsa-miR-122-5p	MIMAT0000421	GALNT3	2591	22012620
hsa-miR-122-5p	MIMAT0000421	LMNB2	84823	17612493
hsa-miR-122-5p	MIMAT0000421	C1orf122	127687	17612493
hsa-miR-122-5p	MIMAT0000421	RAB6B	51560	19296470
hsa-miR-122-5p	MIMAT0000421	XIAP	331	23824327
hsa-miR-122-5p	MIMAT0000421	THAP6	152815	21572407
hsa-miR-122-5p	MIMAT0000421	PLEKHM3	389072	23824327
hsa-miR-122-5p	MIMAT0000421	LYRM4	57128	23313552
hsa-miR-122-5p	MIMAT0000421	CXorf21	80231	23824327
hsa-miR-122-5p	MIMAT0000421	RAD21	5885	23592263
hsa-miR-122-5p	MIMAT0000421	HECTD3	79654	17612493
hsa-miR-122-5p	MIMAT0000421	PLEKHS1	79949	23313552
hsa-miR-122-5p	MIMAT0000421	AP3M2	10947	19296470
hsa-miR-122-5p	MIMAT0000421	STARD13	90627	17612493
hsa-miR-122-5p	MIMAT0000421	PTGR2	145482	23824327
hsa-miR-122-5p	MIMAT0000421	SLC7A5	8140	24398324
hsa-miR-122-5p	MIMAT0000421	CNDP1	84735	23824327
hsa-miR-122-5p	MIMAT0000421	SPTLC3	55304	19536157
hsa-miR-122-5p	MIMAT0000421	IDS	3423	17612493
hsa-miR-122-5p	MIMAT0000421	G6PC	2538	23592263
hsa-miR-122-5p	MIMAT0000421	FLG2	388698	23706177
hsa-miR-122-5p	MIMAT0000421	ANKRD10	55608	17612493
hsa-miR-122-5p	MIMAT0000421	BIRC5	332	20371350
hsa-miR-122-5p	MIMAT0000421	ALG1	56052	23824327
hsa-miR-122-5p	MIMAT0000421	KCMF1	56888	23824327
hsa-miR-122-5p	MIMAT0000421	UBTF	7343	23592263
hsa-miR-122-5p	MIMAT0000421	HEBP2	23593	24906430
hsa-miR-122-5p	MIMAT0000421	HCCS	3052	21750653
hsa-miR-122-5p	MIMAT0000421	MAFK	7975	23592263
hsa-miR-122-5p	MIMAT0000421	EP400	57634	17612493
hsa-miR-122-5p	MIMAT0000421	TDRD1	56165	23824327
hsa-miR-122-5p	MIMAT0000421	WBSCR27	155368	19536157
hsa-miR-122-5p	MIMAT0000421	NLGN3	54413	17612493
hsa-miR-122-5p	MIMAT0000421	ADAM10	102	19726678
hsa-miR-122-5p	MIMAT0000421	FHL2	2274	23592263
hsa-miR-122-5p	MIMAT0000421	ATP7A	538	17612493
hsa-miR-122-5p	MIMAT0000421	GSTM3	2947	21750653
hsa-miR-122-5p	MIMAT0000421	CDK4	1019	21750653
hsa-miR-122-5p	MIMAT0000421	MARCKS	4082	17612493
hsa-miR-122-5p	MIMAT0000421	ABCF1	23	21572407
hsa-miR-122-5p	MIMAT0000421	OSBPL10	114884	21572407
hsa-miR-122-5p	MIMAT0000421	WWC1	23286	23824327
hsa-miR-122-5p	MIMAT0000421	CYP7A1	1581	20351063
hsa-miR-122-5p	MIMAT0000421	BAX	581	17612493
hsa-miR-122-5p	MIMAT0000421	NFE2L1	4779	23824327
hsa-miR-122-5p	MIMAT0000421	ZNF485	220992	22012620
hsa-miR-122-5p	MIMAT0000421	PAK1	5058	17612493
hsa-miR-122-5p	MIMAT0000421	RAB11FIP1	80223	19296470
hsa-miR-122-5p	MIMAT0000421	FANCC	2176	21572407
hsa-miR-122-5p	MIMAT0000421	ZNF655	79027	23824327
hsa-miR-122-5p	MIMAT0000421	STXBP2	6813	23824327
hsa-miR-122-5p	MIMAT0000421	BATF2	116071	17612493
hsa-miR-122-5p	MIMAT0000421	OMD	4958	23824327
hsa-miR-122-5p	MIMAT0000421	SLC7A1	6541	19296470
hsa-miR-122-5p	MIMAT0000421	A2M	2	17612493
hsa-miR-122-5p	MIMAT0000421	AXL	558	24113455
hsa-miR-122-5p	MIMAT0000421	TCF23	150921	23824327
hsa-miR-122-5p	MIMAT0000421	CCNG1	900	23126531
hsa-miR-122-5p	MIMAT0000421	BROX	148362	23824327
hsa-miR-122-5p	MIMAT0000421	BCL2L2	599	24121065
hsa-miR-122-5p	MIMAT0000421	ZBTB8A	653121	23824327
hsa-miR-122-5p	MIMAT0000421	PARP11	57097	17612493
hsa-miR-122-5p	MIMAT0000421	TMEM180	79847	23313552
hsa-miR-122-5p	MIMAT0000421	DGKE	8526	23824327
hsa-miR-122-5p	MIMAT0000421	SAR1A	56681	23706177
hsa-miR-122-5p	MIMAT0000421	TBL1XR1	79718	17612493
hsa-miR-122-5p	MIMAT0000421	SLC2A3	6515	21572407
hsa-miR-122-5p	MIMAT0000421	ABL2	27	24906430
hsa-miR-122-5p	MIMAT0000421	ANXA7	310	21750653
hsa-miR-122-5p	MIMAT0000421	C19orf52	90580	22012620
hsa-miR-122-5p	MIMAT0000421	MT4	84560	17612493
hsa-miR-122-5p	MIMAT0000421	KAT7	11143	19536157
hsa-miR-122-5p	MIMAT0000421	PRR11	55771	17612493
hsa-miR-122-5p	MIMAT0000421	RNF170	81790	23824327
hsa-miR-122-5p	MIMAT0000421	OSBPL10	114884	23446348
hsa-miR-122-5p	MIMAT0000421	FMN1	342184	23824327
hsa-miR-122-5p	MIMAT0000421	LRP3	4037	23592263
hsa-miR-122-5p	MIMAT0000421	RBM47	54502	22012620
hsa-miR-122-5p	MIMAT0000421	PMP22	5376	17612493
hsa-miR-122-5p	MIMAT0000421	CLEC11A	6320	17612493
hsa-miR-122-5p	MIMAT0000421	PIGO	84720	21572407
hsa-miR-122-5p	MIMAT0000421	CIRH1A	84916	20371350
hsa-miR-122-5p	MIMAT0000421	OLA1	29789	23824327
hsa-miR-122-5p	MIMAT0000421	PTPDC1	138639	23313552
hsa-miR-122-5p	MIMAT0000421	CCNG1	900	17616664
hsa-miR-122-5p	MIMAT0000421	MPLKIP	136647	23824327
hsa-miR-122-5p	MIMAT0000421	DNAJB1	3337	17612493
hsa-miR-122-5p	MIMAT0000421	FOXP1	27086	19296470
hsa-miR-122-5p	MIMAT0000421	XPO5	57510	21572407
hsa-miR-122-5p	MIMAT0000421	VSIG1	340547	23824327
hsa-miR-122-5p	MIMAT0000421	ZNF573	126231	23824327
hsa-miR-122-5p	MIMAT0000421	RFC2	5982	23824327
hsa-miR-122-5p	MIMAT0000421	PIP4K2A	5305	17612493
hsa-miR-122-5p	MIMAT0000421	XPO6	23214	19296470
hsa-miR-122-5p	MIMAT0000421	POFUT1	23509	17612493
hsa-miR-122-5p	MIMAT0000421	SLC25A33	84275	23824327
hsa-miR-122-5p	MIMAT0000421	PTPLAD2	401494	23824327
hsa-miR-122-5p	MIMAT0000421	P4HA1	5033	23178710
hsa-miR-122-5p	MIMAT0000421	C3orf62	375341	23313552
hsa-miR-122-5p	MIMAT0000421	TGFB1	7040	24168656
hsa-miR-122-5p	MIMAT0000421	MAZ	4150	17612493
hsa-miR-122-5p	MIMAT0000421	USP10	9100	17612493
hsa-miR-122-5p	MIMAT0000421	SLC2A3	6515	23446348
hsa-miR-122-5p	MIMAT0000421	MAFK	7975	20371350
hsa-miR-122-5p	MIMAT0000421	BTN3A2	11118	24906430
hsa-miR-122-5p	MIMAT0000421	CENPF	1063	21750653
hsa-miR-122-5p	MIMAT0000421	SLC4A1	6521	22012620
hsa-miR-122-5p	MIMAT0000421	TRAM2	9697	17612493
hsa-miR-122-5p	MIMAT0000421	FIG4	9896	23824327
hsa-miR-122-5p	MIMAT0000421	HHAT	55733	17612493
hsa-miR-122-5p	MIMAT0000421	CDK19	23097	23446348
hsa-miR-122-5p	MIMAT0000421	ANKRD9	122416	23824327
hsa-miR-122-5p	MIMAT0000421	PIGO	84720	23446348
hsa-miR-122-5p	MIMAT0000421	FLYWCH2	114984	23824327
hsa-miR-122-5p	MIMAT0000421	TGFBRAP1	9392	17612493
hsa-miR-122-5p	MIMAT0000421	FBXO21	23014	23592263
hsa-miR-122-5p	MIMAT0000421	SLC31A1	1317	23824327
hsa-miR-122-5p	MIMAT0000421	KAT7	11143	23824327
hsa-miR-122-5p	MIMAT0000421	PRKRA	8575	21937511
hsa-miR-122-5p	MIMAT0000421	PFDN1	5201	17612493
hsa-miR-122-5p	MIMAT0000421	GTF2F1	2962	23446348
hsa-miR-122-5p	MIMAT0000421	TOB2	10766	20371350
hsa-miR-122-5p	MIMAT0000421	F2	2147	23824327
hsa-miR-122-5p	MIMAT0000421	CIRH1A	84916	22012620
hsa-miR-122-5p	MIMAT0000421	DMXL1	1657	17612493
hsa-miR-122-5p	MIMAT0000421	NFX1	4799	23313552
hsa-miR-122-5p	MIMAT0000421	MECP2	4204	19296470
hsa-miR-122-5p	MIMAT0000421	RRP36	88745	21572407
hsa-miR-122-5p	MIMAT0000421	ARIH2OS	646450	23824327
hsa-miR-122-5p	MIMAT0000421	VMA21	203547	20371350
hsa-miR-122-5p	MIMAT0000421	SLC1A5	6510	23824327
hsa-miR-122-5p	MIMAT0000421	WDR31	114987	23824327
hsa-miR-122-5p	MIMAT0000421	MAPRE1	22919	17612493
hsa-miR-122-5p	MIMAT0000421	MED18	54797	23824327
hsa-miR-122-5p	MIMAT0000421	FOXJ3	22887	19296470
hsa-miR-122-5p	MIMAT0000421	PYGO1	26108	17612493
hsa-miR-122-5p	MIMAT0000421	FAM71F2	346653	23824327
hsa-miR-122-5p	MIMAT0000421	MRPL17	63875	23824327
hsa-miR-122-5p	MIMAT0000421	CPNE4	131034	17612493
hsa-miR-122-5p	MIMAT0000421	MRI1	84245	23824327
hsa-miR-122-5p	MIMAT0000421	ADRBK2	157	22927820
hsa-miR-122-5p	MIMAT0000421	AKAP11	11215	17612493
hsa-miR-122-5p	MIMAT0000421	MAP4K2	5871	23824327
hsa-miR-122-5p	MIMAT0000421	MYH11	4629	23824327
hsa-miR-122-5p	MIMAT0000421	MED7	9443	19536157
hsa-miR-122-5p	MIMAT0000421	KRT10	3858	21750653
hsa-miR-122-5p	MIMAT0000421	KIAA0101	9768	17612493
hsa-miR-122-5p	MIMAT0000421	SF3A1	10291	23824327
hsa-miR-122-5p	MIMAT0000421	UBE2L3	7332	17612493
hsa-miR-122-5p	MIMAT0000421	BIRC5	332	23446348
hsa-miR-122-5p	MIMAT0000421	CCS	9973	23824327
hsa-miR-122-5p	MIMAT0000421	NFX1	4799	23824327
hsa-miR-122-5p	MIMAT0000421	MYCBP	26292	23824327
hsa-miR-122-5p	MIMAT0000421	SLC38A9	153129	23824327
hsa-miR-122-5p	MIMAT0000421	ORC2	4999	17612493
hsa-miR-122-5p	MIMAT0000421	CREB1	1385	17612493
hsa-miR-122-5p	MIMAT0000421	SPAG9	9043	17612493
hsa-miR-122-5p	MIMAT0000421	TIAL1	7073	23824327
hsa-miR-122-5p	MIMAT0000421	TEP1	7011	23824327
hsa-miR-122-5p	MIMAT0000421	ABCF2	10061	20371350
hsa-miR-122-5p	MIMAT0000421	CLIC4	25932	20371350
hsa-miR-122-5p	MIMAT0000421	DCAF7	10238	23824327
hsa-miR-122-5p	MIMAT0000421	GTF2B	2959	18073344
hsa-miR-122-5p	MIMAT0000421	MAPK1	5594	23824327
hsa-miR-122-5p	MIMAT0000421	SLC7A5	8140	22012620
hsa-miR-122-5p	MIMAT0000421	ZNF160	90338	17612493
hsa-miR-122-5p	MIMAT0000421	NCAM1	4684	19296470
hsa-miR-122-5p	MIMAT0000421	ERC1	23085	21572407
hsa-miR-122-5p	MIMAT0000421	ACTR5	79913	21572407
hsa-miR-122-5p	MIMAT0000421	SYNPO2L	79933	23824327
hsa-miR-122-5p	MIMAT0000421	TBC1D22B	55633	17612493
hsa-miR-122-5p	MIMAT0000421	JPH2	57158	23824327
hsa-miR-122-5p	MIMAT0000421	SLC7A11	23657	19296470
hsa-miR-122-5p	MIMAT0000421	CDY2B	203611	17612493
hsa-miR-122-5p	MIMAT0000421	RPS6KA5	9252	23824327
hsa-miR-122-5p	MIMAT0000421	NOD2	64127	23872065
hsa-miR-122-5p	MIMAT0000421	FAM19A3	284467	17612493
hsa-miR-122-5p	MIMAT0000421	ZNF786	136051	23824327
hsa-miR-122-5p	MIMAT0000421	TNFSF14	8740	23592263
hsa-miR-122-5p	MIMAT0000421	POMGNT2	84892	17612493
hsa-miR-122-5p	MIMAT0000421	ACP6	51205	23824327
hsa-miR-122-5p	MIMAT0000421	PRR23A	729627	23824327
hsa-miR-122-5p	MIMAT0000421	QPRT	23475	23824327
hsa-miR-122-5p	MIMAT0000421	SET	6418	21750653
hsa-miR-122-5p	MIMAT0000421	VHL	7428	17612493
hsa-miR-122-5p	MIMAT0000421	DNAJC18	202052	17612493
hsa-miR-122-5p	MIMAT0000421	OLR1	4973	23592263
hsa-miR-122-5p	MIMAT0000421	ZNF281	23528	23824327
hsa-miR-122-5p	MIMAT0000421	SNTB2	6645	23824327
hsa-miR-122-5p	MIMAT0000421	SLC16A5	9121	23824327
hsa-miR-122-5p	MIMAT0000421	LIMS1	3987	23824327
hsa-miR-122-5p	MIMAT0000421	CD83	9308	17612493
hsa-miR-122-5p	MIMAT0000421	SLC16A10	117247	23824327
hsa-miR-122-5p	MIMAT0000421	IGF1R	3480	20884628
hsa-miR-122-5p	MIMAT0000421	CEACAM8	1088	17612493
hsa-miR-122-5p	MIMAT0000421	LILRA2	11027	23824327
hsa-miR-122-5p	MIMAT0000421	LMNB2	84823	20371350
hsa-miR-122-5p	MIMAT0000421	AP1S1	1174	21572407
hsa-miR-122-5p	MIMAT0000421	SIK2	23235	23824327
hsa-miR-122-5p	MIMAT0000421	GYS1	2997	18073344
hsa-miR-122-5p	MIMAT0000421	CSRP1	1465	17612493
hsa-miR-122-5p	MIMAT0000421	UBAP2	55833	19296470
hsa-miR-122-5p	MIMAT0000421	ZSWIM1	90204	23592263
hsa-miR-122-5p	MIMAT0000421	ZNF354B	117608	20371350
hsa-miR-122-5p	MIMAT0000421	MED29	55588	21572407
hsa-miR-122-5p	MIMAT0000421	TMEM56	148534	23824327
hsa-miR-122-5p	MIMAT0000421	ESYT2	57488	23824327
hsa-miR-122-5p	MIMAT0000421	SLC9A1	6548	17612493
hsa-miR-122-5p	MIMAT0000421	TRIB1	10221	19296470
hsa-miR-122-5p	MIMAT0000421	CDC42EP3	10602	17612493
hsa-miR-122-5p	MIMAT0000421	ZNF395	55893	23221562
hsa-miR-122-5p	MIMAT0000421	TECPR1	25851	23824327
hsa-miR-122-5p	MIMAT0000421	SMTNL2	342527	23824327
hsa-miR-122-5p	MIMAT0000421	KRT14	3861	17612493
hsa-miR-122-5p	MIMAT0000421	PKNOX1	5316	20371350
hsa-miR-122-5p	MIMAT0000421	CTPS1	1503	17612493
hsa-miR-122-5p	MIMAT0000421	BMS1	9790	23824327
hsa-miR-122-5p	MIMAT0000421	RHBDL2	54933	24906430
hsa-miR-122-5p	MIMAT0000421	ERP29	10961	21750653
hsa-miR-122-5p	MIMAT0000421	IFNA1	3439	17612493
hsa-miR-122-5p	MIMAT0000421	ESF1	51575	23824327
hsa-miR-122-5p	MIMAT0000421	BROX	148362	19536157
hsa-miR-122-5p	MIMAT0000421	HS3ST1	9957	23824327
hsa-miR-122-5p	MIMAT0000421	FAM102A	399665	17612493
hsa-miR-122-5p	MIMAT0000421	C3	718	23824327
hsa-miR-122-5p	MIMAT0000421	CDK4	1019	23824327
hsa-miR-122-5p	MIMAT0000421	MOGAT1	116255	23824327
hsa-miR-122-5p	MIMAT0000421	RAC1	5879	19935707
hsa-miR-122-5p	MIMAT0000421	RHOA	387	19935707
hsa-miR-122-5p	MIMAT0000421	TOB2	10766	17612493
hsa-miR-122-5p	MIMAT0000421	CYB5D1	124637	23824327
hsa-miR-122-5p	MIMAT0000421	SLC11A2	4891	17612493
hsa-miR-122-5p	MIMAT0000421	CCNG1	900	18692484
hsa-miR-122-5p	MIMAT0000421	ACER2	340485	24398324
hsa-miR-122-5p	MIMAT0000421	GP2	2813	23824327
hsa-miR-122-5p	MIMAT0000421	ALDOA	226	18073344
hsa-miR-122-5p	MIMAT0000421	CCDC43	124808	23592263
hsa-miR-122-5p	MIMAT0000421	LRAT	9227	23824327
hsa-miR-122-5p	MIMAT0000421	ZNF354B	117608	22012620
hsa-miR-122-5p	MIMAT0000421	SUMO1	7341	23592263
hsa-miR-122-5p	MIMAT0000421	PHKA1	5255	17612493
hsa-miR-122-5p	MIMAT0000421	TBX19	9095	19296470
hsa-miR-122-5p	MIMAT0000421	ENTPD1	953	23824327
hsa-miR-122-5p	MIMAT0000421	ZNF485	220992	24398324
hsa-miR-122-5p	MIMAT0000421	PGBD5	79605	23824327
hsa-miR-122-5p	MIMAT0000421	NPEPPS	9520	17612493
hsa-miR-122-5p	MIMAT0000421	EGLN3	112399	19296470
hsa-miR-122-5p	MIMAT0000421	ORAI2	80228	23824327
hsa-miR-122-5p	MIMAT0000421	RNF170	81790	17612493
hsa-miR-122-5p	MIMAT0000421	RABL3	285282	23824327
hsa-miR-122-5p	MIMAT0000421	FUT8	2530	24130780
hsa-miR-122-5p	MIMAT0000421	SGOL1	151648	23824327
hsa-miR-122-5p	MIMAT0000421	PSMB5	5693	23824327
hsa-miR-122-5p	MIMAT0000421	DYNC1H1	1778	17612493
hsa-miR-122-5p	MIMAT0000421	KIAA1143	57456	23313552
hsa-miR-122-5p	MIMAT0000421	AGAP9	642517	23824327
hsa-miR-122-5p	MIMAT0000421	PRSS16	10279	20371350
hsa-miR-122-5p	MIMAT0000421	ACOT9	23597	22927820
hsa-miR-122-5p	MIMAT0000421	SLC44A1	23446	17612493
hsa-miR-122-5p	MIMAT0000421	MCAM	4162	23446348
hsa-miR-122-5p	MIMAT0000421	PHLDA3	23612	24906430
hsa-miR-122-5p	MIMAT0000421	UBE2K	3093	21750653
hsa-miR-122-5p	MIMAT0000421	PATZ1	23598	22012620
hsa-miR-122-5p	MIMAT0000421	FSTL3	10272	17612493
hsa-miR-122-5p	MIMAT0000421	XKR4	114786	23824327
hsa-miR-122-5p	MIMAT0000421	WSB1	26118	23592263
hsa-miR-122-5p	MIMAT0000421	PFKFB2	5208	17612493
hsa-miR-122-5p	MIMAT0000421	DPY19L4	286148	23824327
hsa-miR-122-5p	MIMAT0000421	MTO1	25821	23824327
hsa-miR-122-5p	MIMAT0000421	REL	5966	23446348
hsa-miR-122-5p	MIMAT0000421	SLC35E1	79939	23313552
hsa-miR-122-5p	MIMAT0000421	LRP11	84918	17612493
hsa-miR-122-5p	MIMAT0000421	SBNO1	55206	23824327
hsa-miR-122-5p	MIMAT0000421	MYCBP	26292	17612493
hsa-miR-122-5p	MIMAT0000421	ADRBK2	157	23824327
hsa-miR-122-5p	MIMAT0000421	BCL2L2	599	18692484
hsa-miR-122-5p	MIMAT0000421	MRPL52	122704	23592263
hsa-miR-122-5p	MIMAT0000421	OSBPL10	114884	24398324
hsa-miR-122-5p	MIMAT0000421	TPD52L2	7165	18073344
hsa-miR-122-5p	MIMAT0000421	TOMM70A	9868	22012620
hsa-miR-122-5p	MIMAT0000421	RBBP5	5929	17612493
hsa-miR-122-5p	MIMAT0000421	AACS	65985	19296470
hsa-miR-122-5p	MIMAT0000421	NCAPD2	9918	23446348
hsa-miR-122-5p	MIMAT0000421	TOMM70A	9868	20371350
hsa-miR-122-5p	MIMAT0000421	INO80	54617	23824327
hsa-miR-122-5p	MIMAT0000421	NOM1	64434	23824327
hsa-miR-122-5p	MIMAT0000421	BRI3BP	140707	17612493
hsa-miR-122-5p	MIMAT0000421	MOGAT1	116255	23313552
hsa-miR-122-5p	MIMAT0000421	NUMBL	9253	19296470
hsa-miR-122-5p	MIMAT0000421	GTF3C6	112495	17612493
hsa-miR-122-5p	MIMAT0000421	PXMP4	11264	23824327
hsa-miR-122-5p	MIMAT0000421	SLC35E3	55508	23824327
hsa-miR-122-5p	MIMAT0000421	GNL3L	54552	17612493
hsa-miR-122-5p	MIMAT0000421	CLSPN	63967	17612493
hsa-miR-122-5p	MIMAT0000421	PPIC	5480	21572407
hsa-miR-122-5p	MIMAT0000421	ZNF841	284371	23824327
hsa-miR-122-5p	MIMAT0000421	CLIC4	25932	23793894
hsa-miR-122-5p	MIMAT0000421	ANG	283	24906430
hsa-miR-122-5p	MIMAT0000421	PSMD10	5716	21750653
hsa-miR-122-5p	MIMAT0000421	YIPF4	84272	22012620
hsa-miR-122-5p	MIMAT0000421	PHF14	9678	17612493
hsa-miR-122-5p	MIMAT0000421	NASP	4678	23313552
hsa-miR-122-5p	MIMAT0000421	DENND2C	163259	17612493
hsa-miR-122-5p	MIMAT0000421	BIRC5	332	21572407
hsa-miR-122-5p	MIMAT0000421	FADS6	283985	23824327
hsa-miR-122-5p	MIMAT0000421	CLK4	57396	23824327
hsa-miR-122-5p	MIMAT0000421	RAD21	5885	23446348
hsa-miR-122-5p	MIMAT0000421	BAMBI	25805	23824327
hsa-miR-122-5p	MIMAT0000421	ADAM17	6868	19935707
hsa-miR-122-5p	MIMAT0000421	MPV17	4358	17612493
hsa-miR-122-5p	MIMAT0000421	GPHB5	122876	17612493
hsa-miR-122-5p	MIMAT0000421	BCL2L1	598	18692484
hsa-miR-122-5p	MIMAT0000421	YME1L1	10730	23824327
hsa-miR-122-5p	MIMAT0000421	OSBPL10	114884	23592263
hsa-miR-122-5p	MIMAT0000421	SLC7A1	6541	18073344
hsa-miR-122-5p	MIMAT0000421	KDELR1	10945	23824327
hsa-miR-122-5p	MIMAT0000421	F2RL1	2150	23824327
hsa-miR-122-5p	MIMAT0000421	ANKRD13C	81573	17612493
hsa-miR-122-5p	MIMAT0000421	DUSP2	1844	19296470
hsa-miR-122-5p	MIMAT0000421	OSBPL10	114884	23706177
hsa-miR-122-5p	MIMAT0000421	PRKAB1	5564	16459310
hsa-miR-122-5p	MIMAT0000421	RNF19B	127544	23824327
hsa-miR-122-5p	MIMAT0000421	PTPN1	5770	22807119
hsa-miR-122-5p	MIMAT0000421	WASF1	8936	17612493
hsa-miR-122-5p	MIMAT0000421	ADAM17	6868	19296470
hsa-miR-122-5p	MIMAT0000421	NAA50	80218	23824327
hsa-miR-122-5p	MIMAT0000421	LAMP1	3916	17612493
hsa-miR-122-5p	MIMAT0000421	CCDC142	84865	23824327
hsa-miR-122-5p	MIMAT0000421	IFNAR2	3455	19536157
hsa-miR-122-5p	MIMAT0000421	HLA-DQA1	3117	17612493
hsa-miR-122-5p	MIMAT0000421	C16orf45	89927	23824327
hsa-miR-122-5p	MIMAT0000421	AKT3	10000	24244539
hsa-miR-122-5p	MIMAT0000421	RABGEF1	27342	17612493
hsa-miR-122-5p	MIMAT0000421	SNX22	79856	24906430
hsa-miR-122-5p	MIMAT0000421	KIF6	221458	19536157
hsa-miR-122-5p	MIMAT0000421	CALD1	800	21750653
hsa-miR-122-5p	MIMAT0000421	ZCCHC2	54877	17612493
hsa-miR-122-5p	MIMAT0000421	HMOX1	3162	17612493
hsa-miR-122-5p	MIMAT0000421	ZNF431	170959	23824327
hsa-miR-122-5p	MIMAT0000421	FHL2	2274	23446348
hsa-miR-122-5p	MIMAT0000421	ROMO1	140823	23824327
hsa-miR-122-5p	MIMAT0000421	PARVB	29780	22012620
hsa-miR-122-5p	MIMAT0000421	TRIM29	23650	17612493
hsa-miR-122-5p	MIMAT0000421	STAU2	27067	17612493
hsa-miR-122-5p	MIMAT0000421	SPIB	6689	23824327
hsa-miR-122-5p	MIMAT0000421	BAX	581	18692484
hsa-miR-122-5p	MIMAT0000421	CDKL1	8814	23592263
hsa-miR-122-5p	MIMAT0000421	REL	5966	21572407
hsa-miR-122-5p	MIMAT0000421	RNF216	54476	21572407
hsa-miR-122-5p	MIMAT0000421	PLXDC2	84898	23824327
hsa-miR-122-5p	MIMAT0000421	PIGO	84720	24398324
hsa-miR-122-5p	MIMAT0000421	MCAM	4162	22012620
hsa-miR-122-5p	MIMAT0000421	SUCLA2	8803	17612493
hsa-miR-122-5p	MIMAT0000421	PGBD4	161779	23824327
hsa-miR-122-5p	MIMAT0000421	ATP1A2	477	19296470
hsa-miR-122-5p	MIMAT0000421	SLC7A1	6541	16777601
hsa-miR-122-5p	MIMAT0000421	CIRH1A	84916	24398324
hsa-miR-122-5p	MIMAT0000421	LCA5	167691	17612493
hsa-miR-122-5p	MIMAT0000421	ZNF74	7625	23824327
hsa-miR-122-5p	MIMAT0000421	DSTYK	25778	19296470
hsa-miR-122-5p	MIMAT0000421	PIGO	84720	23592263
hsa-miR-122-5p	MIMAT0000421	SLC52A2	79581	17612493
hsa-miR-122-5p	MIMAT0000421	OSBPL10	114884	20371350
hsa-miR-122-5p	MIMAT0000421	SOCS1	8651	23348614
hsa-miR-122-5p	MIMAT0000421	NKAP	79576	23824327
hsa-miR-122-5p	MIMAT0000421	EYA4	2070	17612493
hsa-miR-122-5p	MIMAT0000421	TIGD6	81789	23824327
hsa-miR-122-5p	MIMAT0000421	OPTN	10133	23824327
hsa-miR-122-5p	MIMAT0000421	HM13	81502	20371350
hsa-miR-122-5p	MIMAT0000421	FBXO7	25793	17612493
hsa-miR-122-5p	MIMAT0000421	FAM217B	63939	23824327
hsa-miR-122-5p	MIMAT0000421	ZFP14	57677	24906430
hsa-miR-122-5p	MIMAT0000421	CALU	813	21750653
hsa-miR-122-5p	MIMAT0000421	DCTN5	84516	17612493
hsa-miR-122-5p	MIMAT0000421	WDR17	116966	23824327
hsa-miR-122-5p	MIMAT0000421	TSHZ2	128553	23824327
hsa-miR-122-5p	MIMAT0000421	USP28	57646	17612493
hsa-miR-122-5p	MIMAT0000421	YWHAB	7529	21572407
hsa-miR-122-5p	MIMAT0000421	IBA57	200205	23824327
hsa-miR-122-5p	MIMAT0000421	OSBP2	23762	17612493
hsa-miR-122-5p	MIMAT0000421	RBM23	55147	23824327
hsa-miR-122-5p	MIMAT0000421	SPTLC1	10558	17612493
hsa-miR-122-5p	MIMAT0000421	ARL17B	100506084	23824327
hsa-miR-122-5p	MIMAT0000421	XKR6	286046	23824327
hsa-miR-122-5p	MIMAT0000421	RBM43	375287	21572407
hsa-miR-122-5p	MIMAT0000421	COPA	1314	23446348
hsa-miR-122-5p	MIMAT0000421	COL13A1	1305	21572407
hsa-miR-122-5p	MIMAT0000421	POLR2D	5433	23824327
hsa-miR-122-5p	MIMAT0000421	CINP	51550	23824327
hsa-miR-122-5p	MIMAT0000421	FBXO27	126433	22012620
hsa-miR-122-5p	MIMAT0000421	PEA15	8682	17612493
hsa-miR-122-5p	MIMAT0000421	MAPK11	5600	19296470
hsa-miR-122-5p	MIMAT0000421	NCAM1	4684	17179747
hsa-miR-122-5p	MIMAT0000421	CS	1431	23592263
hsa-miR-122-5p	MIMAT0000421	MEF2D	4209	24390737
hsa-miR-122-5p	MIMAT0000421	C17orf85	55421	23824327
hsa-miR-122-5p	MIMAT0000421	NARS	4677	23824327
hsa-miR-122-5p	MIMAT0000421	NODAL	4838	17612493
hsa-miR-122-5p	MIMAT0000421	FAM117B	150864	19296470
hsa-miR-122-5p	MIMAT0000421	ZNF658	26149	17612493
hsa-miR-122-5p	MIMAT0000421	TMCO1	54499	23824327
hsa-miR-122-5p	MIMAT0000421	KIAA1919	91749	23824327
hsa-miR-122-5p	MIMAT0000421	GNPDA2	132789	17612493
hsa-miR-122-5p	MIMAT0000421	NCDN	23154	17612493
hsa-miR-122-5p	MIMAT0000421	GLUL	2752	23446348
hsa-miR-122-5p	MIMAT0000421	ORC6	23594	20371350
hsa-miR-122-5p	MIMAT0000421	HIATL1	84641	23592263
hsa-miR-122-5p	MIMAT0000421	CENPM	79019	23824327
hsa-miR-122-5p	MIMAT0000421	PSPH	5723	21750653
hsa-miR-122-5p	MIMAT0000421	CHST3	9469	17612493
hsa-miR-122-5p	MIMAT0000421	VPS53	55275	23824327
hsa-miR-122-5p	MIMAT0000421	KRT18	3875	17612493
hsa-miR-122-5p	MIMAT0000421	PKM	5315	17612493
hsa-miR-122-5p	MIMAT0000421	RBL1	5933	23824327
hsa-miR-122-5p	MIMAT0000421	ACVR1C	130399	21224400
hsa-miR-122-5p	MIMAT0000421	GTF2H2	2966	17612493
hsa-miR-122-5p	MIMAT0000421	LIN52	91750	23824327
hsa-miR-122-5p	MIMAT0000421	ANK2	287	19296470
hsa-miR-122-5p	MIMAT0000421	WBSCR27	155368	23824327
hsa-miR-122-5p	MIMAT0000421	GPR155	151556	21572407
hsa-miR-122-5p	MIMAT0000421	ZNF485	220992	23446348
hsa-miR-122-5p	MIMAT0000421	MAFK	7975	24398324
hsa-miR-122-5p	MIMAT0000421	GMEB1	10691	23824327
hsa-miR-122-5p	MIMAT0000421	UNC13A	23025	23824327
hsa-miR-122-5p	MIMAT0000421	MTPN	136319	17612493
hsa-miR-122-5p	MIMAT0000421	FUNDC2	65991	19296470
hsa-miR-122-5p	MIMAT0000421	ZNF354B	117608	23706177
hsa-miR-122-5p	MIMAT0000421	SLC7A1	6541	17179747
hsa-miR-122-5p	MIMAT0000421	TMEM40	55287	23824327
hsa-miR-122-5p	MIMAT0000421	ZNF485	220992	21572407
hsa-miR-122-5p	MIMAT0000421	SLC9A1	6548	23592263
hsa-miR-122-5p	MIMAT0000421	CASP7	840	17612493
hsa-miR-122-5p	MIMAT0000421	PHOX2A	401	19296470
hsa-miR-122-5p	MIMAT0000421	ATP13A3	79572	17612493
hsa-miR-122-5p	MIMAT0000421	ZNF354B	117608	23446348
hsa-miR-122-5p	MIMAT0000421	PIGO	84720	20371350
hsa-miR-122-5p	MIMAT0000421	FAM120AOS	158293	23824327
hsa-miR-122-5p	MIMAT0000421	TNRC6A	27327	23446348
hsa-miR-122-5p	MIMAT0000421	SIGLEC12	89858	22012620
hsa-miR-122-5p	MIMAT0000421	BRCA2	675	17612493
hsa-miR-122-5p	MIMAT0000421	KCNA7	3743	23313552
hsa-miR-122-5p	MIMAT0000421	ZYG11B	79699	23824327
hsa-miR-122-5p	MIMAT0000421	SOX2	6657	17612493
hsa-miR-122-5p	MIMAT0000421	SMG1	23049	23824327
hsa-miR-122-5p	MIMAT0000421	SYAP1	94056	24906430
hsa-miR-122-5p	MIMAT0000421	CCNG1	900	19584283
hsa-miR-122-5p	MIMAT0000421	APMAP	57136	21750653
hsa-miR-122-5p	MIMAT0000421	HECW2	57520	17612493
hsa-miR-122-5p	MIMAT0000421	SPECC1	92521	19536157
hsa-miR-122-5p	MIMAT0000421	THAP2	83591	23824327
hsa-miR-122-5p	MIMAT0000421	BPGM	669	17612493
hsa-miR-122-5p	MIMAT0000421	PIGG	54872	23824327
hsa-miR-122-5p	MIMAT0000421	ABCA6	23460	23824327
hsa-miR-122-5p	MIMAT0000421	HIATL1	84641	21572407
hsa-miR-122-5p	MIMAT0000421	PLEKHS1	79949	23824327
hsa-miR-122-5p	MIMAT0000421	FOXK2	3607	17612493
hsa-miR-122-5p	MIMAT0000421	PKM	5315	24466275
hsa-miR-122-5p	MIMAT0000421	C14orf39	317761	17612493
hsa-miR-122-5p	MIMAT0000421	NFATC2IP	84901	19296470
hsa-miR-122-5p	MIMAT0000421	ANKRD36	375248	21572407
hsa-miR-122-5p	MIMAT0000421	C9orf69	90120	23824327
hsa-miR-122-5p	MIMAT0000421	MRPS25	64432	23313552
hsa-miR-122-5p	MIMAT0000421	DUSP18	150290	23824327
hsa-miR-122-5p	MIMAT0000421	GK5	256356	23824327
hsa-miR-122-5p	MIMAT0000421	YKT6	10652	17612493
hsa-miR-122-5p	MIMAT0000421	MTAP	4507	23824327
hsa-miR-122-5p	MIMAT0000421	AKT3	10000	19296470
hsa-miR-122-5p	MIMAT0000421	GYS1	2997	17612493
hsa-miR-122-5p	MIMAT0000421	TOB2	10766	23592263
hsa-miR-122-5p	MIMAT0000421	ABCF2	10061	24398324
hsa-miR-122-5p	MIMAT0000421	KDELC2	143888	23824327
hsa-miR-122-5p	MIMAT0000421	CPA3	1359	17612493
hsa-miR-122-5p	MIMAT0000421	DZIP1L	199221	19296470
hsa-miR-122-5p	MIMAT0000421	CPNE5	57699	17612493
hsa-miR-122-5p	MIMAT0000421	TMEM168	64418	23824327
hsa-miR-122-5p	MIMAT0000421	CLIC4	25932	21572407
hsa-miR-122-5p	MIMAT0000421	IDS	3423	24906430
hsa-miR-122-5p	MIMAT0000421	CNN3	1266	21750653
hsa-miR-122-5p	MIMAT0000421	ZSCAN4	201516	17612493
hsa-miR-122-5p	MIMAT0000421	MKLN1	4289	23824327
hsa-miR-122-5p	MIMAT0000421	ZNF618	114991	17612493
hsa-miR-122-5p	MIMAT0000421	RHOA	387	19617899
hsa-miR-122-5p	MIMAT0000421	PHPT1	29085	21750653
hsa-miR-122-5p	MIMAT0000421	ADO	84890	17612493
hsa-miR-122-5p	MIMAT0000421	TAS2R5	54429	23824327
hsa-miR-122-5p	MIMAT0000421	RAI14	26064	20633528
hsa-miR-122-5p	MIMAT0000421	ZNF233	353355	17612493
hsa-miR-122-5p	MIMAT0000421	C19orf52	90580	21572407
hsa-miR-122-5p	MIMAT0000421	EFTUD2	9343	23592263
hsa-miR-122-5p	MIMAT0000421	RGS9BP	388531	23824327
hsa-miR-122-5p	MIMAT0000421	CLIC4	25932	17612493
hsa-miR-122-5p	MIMAT0000421	RAB10	10890	23824327
hsa-miR-122-5p	MIMAT0000421	PPP1R9B	84687	17612493
hsa-miR-122-5p	MIMAT0000421	ENTPD4	9583	19296470
hsa-miR-122-5p	MIMAT0000421	DNAJB13	374407	21572407
hsa-miR-122-5p	MIMAT0000421	CIRH1A	84916	23446348
hsa-miR-122-5p	MIMAT0000421	NKPD1	284353	23824327
hsa-miR-122-5p	MIMAT0000421	ABCF1	23	22012620
hsa-miR-122-5p	MIMAT0000421	GDE1	51573	23824327
hsa-miR-122-5p	MIMAT0000421	MOB3B	79817	17612493
hsa-miR-122-5p	MIMAT0000421	TPD52L2	7165	19296470
hsa-miR-122-5p	MIMAT0000421	NCAM1	4684	17612493
hsa-miR-122-5p	MIMAT0000421	CIRH1A	84916	21572407
hsa-miR-122-5p	MIMAT0000421	PKM	5315	23592263
hsa-miR-122-5p	MIMAT0000421	HDDC2	51020	21572407
hsa-miR-122-5p	MIMAT0000421	KIF1C	10749	23824327
hsa-miR-122-5p	MIMAT0000421	CYP3A5	1577	22100165
hsa-miR-122-5p	MIMAT0000421	TERF2	7014	23824327
hsa-miR-122-5p	MIMAT0000421	TCP11	6954	17612493
hsa-miR-122-5p	MIMAT0000421	IYD	389434	23824327
hsa-miR-122-5p	MIMAT0000421	KATNAL1	84056	17612493
hsa-miR-122-5p	MIMAT0000421	ZNF354B	117608	21572407
hsa-miR-122-5p	MIMAT0000421	TOMM70A	9868	23446348
hsa-miR-122-5p	MIMAT0000421	LMNB2	84823	21572407
hsa-miR-122-5p	MIMAT0000421	EFCAB6	64800	21750653
hsa-miR-122-5p	MIMAT0000421	MDM4	4194	23592263
hsa-miR-122-5p	MIMAT0000421	SERAC1	84947	17612493
hsa-miR-122-5p	MIMAT0000421	CHDH	55349	23824327
hsa-miR-122-5p	MIMAT0000421	ABLIM1	3983	17612493
hsa-miR-122-5p	MIMAT0000421	RNF157	114804	23824327
hsa-miR-122-5p	MIMAT0000421	IGF1R	3480	19726678
hsa-miR-122-5p	MIMAT0000421	IL2RA	3559	23824327
hsa-miR-122-5p	MIMAT0000421	POMZP3	22932	17612493
hsa-miR-122-5p	MIMAT0000421	HMOX1	3162	20633528
hsa-miR-122-5p	MIMAT0000421	SLC25A30	253512	17612493
hsa-miR-122-5p	MIMAT0000421	HLA-E	3133	23824327
hsa-miR-127-5p	MIMAT0004604	KANSL1	284058	23592263
hsa-miR-127-5p	MIMAT0004604	CDX1	1044	22100165
hsa-miR-127-5p	MIMAT0004604	LIN7C	55327	24374217
hsa-miR-127-5p	MIMAT0004604	USP22	23326	24374217
hsa-miR-127-5p	MIMAT0004604	SYT9	143425	22100165
hsa-miR-127-5p	MIMAT0004604	STBD1	8987	24374217
hsa-miR-127-5p	MIMAT0004604	ARPP19	10776	23446348
hsa-miR-127-5p	MIMAT0004604	SNX10	29887	21572407
hsa-miR-127-5p	MIMAT0004604	ZNF225	7768	23824327
hsa-miR-127-5p	MIMAT0004604	LGALS8	3964	24374217
hsa-miR-127-5p	MIMAT0004604	DGKI	9162	19536157
hsa-miR-127-5p	MIMAT0004604	STRIP2	57464	23824327
hsa-miR-127-5p	MIMAT0004604	PLRG1	5356	23446348
hsa-miR-127-5p	MIMAT0004604	SERP1	27230	19536157
hsa-miR-127-5p	MIMAT0004604	ROGDI	79641	24374217
hsa-miR-127-5p	MIMAT0004604	ARID1A	8289	24374217
hsa-miR-127-5p	MIMAT0004604	STC2	8614	22012620
hsa-miR-127-5p	MIMAT0004604	PKD1	5310	24374217
hsa-miR-127-5p	MIMAT0004604	PLRG1	5356	20371350
hsa-miR-127-5p	MIMAT0004604	C9orf41	138199	23824327
hsa-miR-127-5p	MIMAT0004604	KANSL1	284058	24398324
hsa-miR-127-5p	MIMAT0004604	STOX2	56977	23824327
hsa-miR-127-5p	MIMAT0004604	BTG1	694	22291592
hsa-miR-127-5p	MIMAT0004604	SRSF11	9295	22100165
hsa-miR-127-5p	MIMAT0004604	FAM105A	54491	22012620
hsa-miR-127-5p	MIMAT0004604	MTRNR2L8	100463486	24374217
hsa-miR-127-5p	MIMAT0004604	KLHL29	114818	24374217
hsa-miR-127-5p	MIMAT0004604	ARPP19	10776	20371350
hsa-miR-127-5p	MIMAT0004604	CAPZA1	829	22100165
hsa-miR-127-5p	MIMAT0004604	SORL1	6653	24374217
hsa-miR-127-5p	MIMAT0004604	RAB6C	84084	23592263
hsa-miR-127-5p	MIMAT0004604	AMOT	154796	21572407
hsa-miR-127-5p	MIMAT0004604	LRRC1	55227	22100165
hsa-miR-127-5p	MIMAT0004604	ADAMTS5	11096	22100165
hsa-miR-127-5p	MIMAT0004604	TTC37	9652	24374217
hsa-miR-127-5p	MIMAT0004604	RAD23B	5887	20371350
hsa-miR-127-5p	MIMAT0004604	CBX2	84733	23313552
hsa-miR-127-5p	MIMAT0004604	ARSK	153642	21572407
hsa-miR-127-5p	MIMAT0004604	ZDHHC2	51201	22100165
hsa-miR-127-5p	MIMAT0004604	ARID2	196528	23446348
hsa-miR-127-5p	MIMAT0004604	ZNF264	9422	22100165
hsa-miR-127-5p	MIMAT0004604	PHKG2	5261	24374217
hsa-miR-127-5p	MIMAT0004604	PTBP1	5725	23313552
hsa-miR-127-5p	MIMAT0004604	MTRNR2L4	100463285	24374217
hsa-miR-127-5p	MIMAT0004604	ALKBH3	221120	19536157
hsa-miR-127-5p	MIMAT0004604	SETD1B	23067	23592263
hsa-miR-127-5p	MIMAT0004604	LITAF	9516	24398324
hsa-miR-127-5p	MIMAT0004604	DUSP19	142679	23706177
hsa-miR-127-5p	MIMAT0004604	FBXO7	25793	24374217
hsa-miR-127-5p	MIMAT0004604	ALX1	8092	20371350
hsa-miR-127-5p	MIMAT0004604	HMGB2	3148	20371350
hsa-miR-127-5p	MIMAT0004604	COPA	1314	24374217
hsa-miR-127-5p	MIMAT0004604	EIF4EBP2	1979	23824327
hsa-miR-127-5p	MIMAT0004604	ENTPD7	57089	22100165
hsa-miR-127-5p	MIMAT0004604	MTRNR2L6	100463482	24374217
hsa-miR-127-5p	MIMAT0004604	MDM2	4193	23824327
hsa-miR-127-5p	MIMAT0004604	SH3GLB1	51100	21572407
hsa-miR-127-5p	MIMAT0004604	TEX35	84066	22100165
hsa-miR-127-5p	MIMAT0004604	PRELID2	153768	22291592
hsa-miR-127-5p	MIMAT0004604	CRK	1398	21572407
hsa-miR-127-5p	MIMAT0004604	ALX1	8092	22012620
hsa-miR-127-5p	MIMAT0004604	SF3B1	23451	24374217
hsa-miR-127-5p	MIMAT0004604	RUFY2	55680	21572407
hsa-miR-127-5p	MIMAT0004604	NR3C1	2908	23313552
hsa-miR-127-5p	MIMAT0004604	YOD1	55432	23592263
hsa-miR-127-5p	MIMAT0004604	NKD2	85409	20371350
hsa-miR-127-5p	MIMAT0004604	CCDC132	55610	22100165
hsa-miR-127-5p	MIMAT0004604	KLHL11	55175	22291592
hsa-miR-127-5p	MIMAT0004604	ZBED3	84327	20371350
hsa-miR-127-5p	MIMAT0004604	SMIM19	114926	22100165
hsa-miR-127-5p	MIMAT0004604	KDM6B	23135	24374217
hsa-miR-127-5p	MIMAT0004604	MEAF6	64769	23313552
hsa-miR-127-5p	MIMAT0004604	TMEM116	89894	24374217
hsa-miR-127-5p	MIMAT0004604	RORA	6095	22100165
hsa-miR-127-5p	MIMAT0004604	RAB3B	5865	24374217
hsa-miR-127-5p	MIMAT0004604	ADM	133	24374217
hsa-miR-127-5p	MIMAT0004604	RHCG	51458	22100165
hsa-miR-127-5p	MIMAT0004604	MTRNR2L1	100462977	24374217
hsa-miR-127-5p	MIMAT0004604	DST	667	24374217
hsa-miR-127-5p	MIMAT0004604	HMGB2	3148	23592263
hsa-miR-127-5p	MIMAT0004604	ACTB	60	24374217
hsa-miR-127-5p	MIMAT0004604	DDX19A	55308	23592263
hsa-miR-127-5p	MIMAT0004604	PCLO	27445	24374217
hsa-miR-127-5p	MIMAT0004604	KANSL1	284058	21572407
hsa-miR-127-5p	MIMAT0004604	CASC5	57082	23824327
hsa-miR-127-5p	MIMAT0004604	KAT2B	8850	24374217
hsa-miR-127-5p	MIMAT0004604	NKIRAS2	28511	22012620
hsa-miR-127-5p	MIMAT0004604	ADIPOR2	79602	20371350
hsa-miR-127-5p	MIMAT0004604	BBS4	585	24374217
hsa-miR-127-5p	MIMAT0004604	RPL35A	6165	23446348
hsa-miR-127-5p	MIMAT0004604	C8A	731	22100165
hsa-miR-127-5p	MIMAT0004604	PCDH9	5101	22100165
hsa-miR-127-5p	MIMAT0004604	ITCH	83737	24374217
hsa-miR-127-5p	MIMAT0004604	MIA3	375056	19536157
hsa-miR-127-5p	MIMAT0004604	RPL35A	6165	22291592
hsa-miR-127-5p	MIMAT0004604	ABHD2	11057	24374217
hsa-miR-127-5p	MIMAT0004604	ARID5B	84159	21572407
hsa-miR-127-5p	MIMAT0004604	ZNF510	22869	22100165
hsa-miR-127-5p	MIMAT0004604	FOXK1	221937	20371350
hsa-miR-127-5p	MIMAT0004604	NKD2	85409	23592263
hsa-miR-127-5p	MIMAT0004604	SRD5A3	79644	23313552
hsa-miR-127-5p	MIMAT0004604	ZNF701	55762	22100165
hsa-miR-127-5p	MIMAT0004604	MBP	4155	24374217
hsa-miR-127-5p	MIMAT0004604	RRM2	6241	23592263
hsa-miR-127-5p	MIMAT0004604	ADIPOR2	79602	21572407
hsa-miR-127-5p	MIMAT0004604	SYNJ2	8871	24374217
hsa-miR-127-5p	MIMAT0004604	ATP2A3	489	24374217
hsa-miR-127-5p	MIMAT0004604	DNAJC3	5611	23313552
hsa-miR-127-5p	MIMAT0004604	RALY	22913	23824327
hsa-miR-127-5p	MIMAT0004604	SLFN5	162394	22100165
hsa-miR-127-5p	MIMAT0004604	USP34	9736	24374217
hsa-miR-127-5p	MIMAT0004604	CCR6	1235	22291592
hsa-miR-127-5p	MIMAT0004604	NAPEPLD	222236	22100165
hsa-miR-127-5p	MIMAT0004604	RNF213	57674	22012620
hsa-miR-127-5p	MIMAT0004604	SHOC2	8036	23446348
hsa-miR-127-5p	MIMAT0004604	DGKD	8527	24374217
hsa-miR-127-5p	MIMAT0004604	PPL	5493	24374217
hsa-miR-1303	MIMAT0005891	ZNF264	9422	23622248
hsa-miR-1303	MIMAT0005891	SPPL3	121665	23824327
hsa-miR-1303	MIMAT0005891	CLSPN	63967	20371350
hsa-miR-1303	MIMAT0005891	ZNF384	171017	23824327
hsa-miR-1303	MIMAT0005891	PCSK9	255738	23446348
hsa-miR-1303	MIMAT0005891	PCSK9	255738	21572407
hsa-miR-1303	MIMAT0005891	UBE2S	27338	23592263
hsa-miR-1303	MIMAT0005891	WDPCP	51057	23824327
hsa-miR-1303	MIMAT0005891	ZNF556	80032	23824327
hsa-miR-1303	MIMAT0005891	NDUFB5	4711	23592263
hsa-miR-1303	MIMAT0005891	FAT3	120114	23622248
hsa-miR-1303	MIMAT0005891	PHF20	51230	23824327
hsa-miR-1303	MIMAT0005891	HYLS1	219844	23622248
hsa-miR-1303	MIMAT0005891	RNF8	9025	23824327
hsa-miR-1303	MIMAT0005891	ZFP30	22835	19536157
hsa-miR-1303	MIMAT0005891	SLC26A2	1836	23824327
hsa-miR-1303	MIMAT0005891	HINFP	25988	23446348
hsa-miR-1303	MIMAT0005891	IFNAR1	3454	23313552
hsa-miR-1303	MIMAT0005891	IL6ST	3572	23592263
hsa-miR-1303	MIMAT0005891	FAM63A	55793	23824327
hsa-miR-1303	MIMAT0005891	NUP133	55746	23592263
hsa-miR-1303	MIMAT0005891	TBPL1	9519	23446348
hsa-miR-1303	MIMAT0005891	ILDR1	286676	22012620
hsa-miR-1303	MIMAT0005891	HUWE1	10075	23622248
hsa-miR-1303	MIMAT0005891	ATF7IP	55729	23592263
hsa-miR-1303	MIMAT0005891	NEK8	284086	23824327
hsa-miR-1303	MIMAT0005891	NUCB1	4924	21572407
hsa-miR-1303	MIMAT0005891	USP54	159195	23622248
hsa-miR-1303	MIMAT0005891	RNF20	56254	21572407
hsa-miR-1303	MIMAT0005891	IGDCC4	57722	23446348
hsa-miR-1303	MIMAT0005891	C10orf32	119032	23824327
hsa-miR-1303	MIMAT0005891	DPP8	54878	23824327
hsa-miR-1303	MIMAT0005891	MYO5A	4644	23824327
hsa-miR-1303	MIMAT0005891	RPS3	6188	21572407
hsa-miR-1303	MIMAT0005891	GATSL2	729438	23824327
hsa-miR-1303	MIMAT0005891	LAYN	143903	23446348
hsa-miR-1303	MIMAT0005891	NUCB1	4924	23446348
hsa-miR-1303	MIMAT0005891	RPS16	6217	23622248
hsa-miR-1303	MIMAT0005891	ZNF669	79862	19536157
hsa-miR-1303	MIMAT0005891	IL6ST	3572	23446348
hsa-miR-1303	MIMAT0005891	L1TD1	54596	23622248
hsa-miR-1303	MIMAT0005891	NDUFV3	4731	23446348
hsa-miR-1303	MIMAT0005891	IGDCC4	57722	20371350
hsa-miR-1303	MIMAT0005891	RBM18	92400	19536157
hsa-miR-1303	MIMAT0005891	RELA	5970	23824327
hsa-miR-1303	MIMAT0005891	MSRB3	253827	23824327
hsa-miR-1303	MIMAT0005891	PARP1	142	20371350
hsa-miR-1303	MIMAT0005891	IL6ST	3572	20371350
hsa-miR-1303	MIMAT0005891	HOXD13	3239	21572407
hsa-miR-1303	MIMAT0005891	ATP5G1	516	23824327
hsa-miR-1303	MIMAT0005891	CDK6	1021	23622248
hsa-miR-1303	MIMAT0005891	PPDPF	79144	23824327
hsa-miR-1303	MIMAT0005891	MAVS	57506	23824327
hsa-miR-1303	MIMAT0005891	OR51E2	81285	23622248
hsa-miR-1303	MIMAT0005891	C9orf64	84267	21572407
hsa-miR-1303	MIMAT0005891	FAHD1	81889	23824327
hsa-miR-1303	MIMAT0005891	ZNF485	220992	21572407
hsa-miR-1303	MIMAT0005891	PLIN3	10226	23824327
hsa-miR-1303	MIMAT0005891	PLA2G16	11145	20371350
hsa-miR-1303	MIMAT0005891	MIOX	55586	23824327
hsa-miR-1303	MIMAT0005891	API5	8539	23824327
hsa-miR-1303	MIMAT0005891	HOXD13	3239	20371350
hsa-miR-1303	MIMAT0005891	NUCB1	4924	23592263
hsa-miR-1303	MIMAT0005891	PCSK9	255738	20371350
hsa-miR-1303	MIMAT0005891	TTPAL	79183	23824327
hsa-miR-1303	MIMAT0005891	CDKN1B	1027	23592263
hsa-miR-1303	MIMAT0005891	SRSF3	6428	23592263
hsa-miR-1303	MIMAT0005891	UTP6	55813	23824327
hsa-miR-1303	MIMAT0005891	IL6ST	3572	21572407
hsa-miR-1303	MIMAT0005891	MIOX	55586	23313552
hsa-miR-1303	MIMAT0005891	TBPL1	9519	23592263
hsa-miR-1303	MIMAT0005891	POLR3A	11128	23824327
hsa-miR-1303	MIMAT0005891	ORMDL2	29095	23313552
hsa-miR-1303	MIMAT0005891	BACE2	25825	23824327
hsa-miR-1303	MIMAT0005891	ZYG11B	79699	23446348
hsa-miR-1303	MIMAT0005891	GEMIN5	25929	23622248
hsa-miR-1303	MIMAT0005891	ZNF101	94039	23313552
hsa-miR-1303	MIMAT0005891	CYR61	3491	22012620
hsa-miR-1303	MIMAT0005891	GINS4	84296	23446348
hsa-miR-1303	MIMAT0005891	TWF1	5756	20371350
hsa-miR-1303	MIMAT0005891	GIGYF1	64599	21572407
hsa-miR-1303	MIMAT0005891	RNF19B	127544	23824327
hsa-miR-1303	MIMAT0005891	GPR156	165829	23824327
hsa-miR-1303	MIMAT0005891	SOAT1	6646	23622248
hsa-miR-1303	MIMAT0005891	IFNAR1	3454	23824327
hsa-miR-1303	MIMAT0005891	YOD1	55432	23592263
hsa-miR-1303	MIMAT0005891	CCS	9973	23824327
hsa-miR-1303	MIMAT0005891	LYPLA1	10434	23824327
hsa-miR-1303	MIMAT0005891	PITRM1	10531	23622248
hsa-miR-1303	MIMAT0005891	ZNF708	7562	23824327
hsa-miR-1303	MIMAT0005891	NLRP9	338321	23446348
hsa-miR-1303	MIMAT0005891	C9orf64	84267	23824327
hsa-miR-1303	MIMAT0005891	MAVS	57506	23446348
hsa-miR-1303	MIMAT0005891	MCUR1	63933	23824327
hsa-miR-1303	MIMAT0005891	RBPJL	11317	24398324
hsa-miR-1303	MIMAT0005891	HEATR5A	25938	23313552
hsa-miR-1303	MIMAT0005891	FBXW7	55294	21572407
hsa-miR-1303	MIMAT0005891	NIPAL3	57185	20371350
hsa-miR-1303	MIMAT0005891	NRAS	4893	24398324
hsa-miR-1303	MIMAT0005891	HOXA10	3206	21572407
hsa-miR-1303	MIMAT0005891	BUB3	9184	23592263
hsa-miR-1303	MIMAT0005891	FHOD3	80206	23622248
hsa-miR-1303	MIMAT0005891	DUSP19	142679	23824327
hsa-miR-1303	MIMAT0005891	THAP1	55145	23446348
hsa-miR-1303	MIMAT0005891	PRRC2A	7916	23622248
hsa-miR-1303	MIMAT0005891	NEU3	10825	22100165
hsa-miR-1303	MIMAT0005891	ADRBK2	157	23824327
hsa-miR-1303	MIMAT0005891	NTMT1	28989	23446348
hsa-miR-1303	MIMAT0005891	COLEC10	10584	22012620
hsa-miR-1303	MIMAT0005891	YIPF4	84272	23824327
hsa-miR-1303	MIMAT0005891	KIF2C	11004	23592263
hsa-miR-1303	MIMAT0005891	PLA2G16	11145	23824327
hsa-miR-1303	MIMAT0005891	H2AFZ	3015	21572407
hsa-miR-1303	MIMAT0005891	EIF1AX	1964	21572407
hsa-miR-1303	MIMAT0005891	FAM177A1	283635	23592263
hsa-miR-1303	MIMAT0005891	BACE2	25825	23313552
hsa-miR-1303	MIMAT0005891	GINS4	84296	21572407
hsa-miR-1303	MIMAT0005891	NCBP2	22916	23592263
hsa-miR-1303	MIMAT0005891	C11orf57	55216	23592263
hsa-miR-1303	MIMAT0005891	RPL7A	6130	23622248
hsa-miR-1303	MIMAT0005891	NIPAL3	57185	23446348
hsa-miR-1303	MIMAT0005891	KIAA0226	9711	23622248
hsa-miR-1303	MIMAT0005891	SUMO2	6613	23592263
hsa-miR-1303	MIMAT0005891	THAP1	55145	23592263
hsa-miR-1303	MIMAT0005891	NTMT1	28989	23824327
hsa-miR-1303	MIMAT0005891	SLC30A10	55532	22100165
hsa-miR-1303	MIMAT0005891	GUCA1B	2979	23824327
hsa-miR-1303	MIMAT0005891	NUCB1	4924	23706177
hsa-miR-1303	MIMAT0005891	CENPN	55839	23824327
hsa-miR-1303	MIMAT0005891	DAZAP1	26528	20371350
hsa-miR-1303	MIMAT0005891	RAB22A	57403	21572407
hsa-miR-1303	MIMAT0005891	NCAPD2	9918	23622248
hsa-miR-1303	MIMAT0005891	ZNF793	390927	23824327
hsa-miR-1303	MIMAT0005891	MLLT6	4302	23622248
hsa-miR-1303	MIMAT0005891	EIF3I	8668	23622248
hsa-miR-1303	MIMAT0005891	AKAP6	9472	23313552
hsa-miR-1303	MIMAT0005891	RHOBTB3	22836	23824327
hsa-miR-1303	MIMAT0005891	VHL	7428	23824327
hsa-miR-1303	MIMAT0005891	SDHD	6392	23592263
hsa-miR-1303	MIMAT0005891	ART4	420	23824327
hsa-miR-1303	MIMAT0005891	KNSTRN	90417	21572407
hsa-miR-1303	MIMAT0005891	DAZAP1	26528	21572407
hsa-miR-1303	MIMAT0005891	PTPRJ	5795	23824327
hsa-miR-1303	MIMAT0005891	IPP	3652	23824327
hsa-miR-1303	MIMAT0005891	NUCB1	4924	20371350
hsa-miR-1303	MIMAT0005891	TRAT1	50852	23313552
hsa-miR-1303	MIMAT0005891	KLHL9	55958	23824327
hsa-miR-1303	MIMAT0005891	LAYN	143903	21572407
hsa-miR-1303	MIMAT0005891	CDKN1B	1027	20371350
hsa-miR-1303	MIMAT0005891	PGRMC1	10857	21572407
hsa-miR-1303	MIMAT0005891	RPS8	6202	23622248
hsa-miR-1303	MIMAT0005891	DENND6A	201627	23824327
hsa-miR-1303	MIMAT0005891	C11orf57	55216	21572407
hsa-miR-1303	MIMAT0005891	FASN	2194	23622248
hsa-miR-1303	MIMAT0005891	CLDN18	51208	24647998
hsa-miR-1303	MIMAT0005891	WDPCP	51057	23313552
hsa-miR-1303	MIMAT0005891	ZMYM1	79830	23824327
hsa-miR-1303	MIMAT0005891	ZNF662	389114	21572407
hsa-miR-1303	MIMAT0005891	ABHD15	116236	23446348
hsa-miR-1303	MIMAT0005891	PHKA1	5255	21572407
hsa-miR-1303	MIMAT0005891	COLEC12	81035	21572407
hsa-miR-1303	MIMAT0005891	IGDCC4	57722	21572407
hsa-miR-1303	MIMAT0005891	ICA1L	130026	23824327
hsa-miR-1303	MIMAT0005891	MAP4K2	5871	23313552
hsa-miR-1303	MIMAT0005891	PPIC	5480	22012620
hsa-miR-1303	MIMAT0005891	HDDC2	51020	20371350
hsa-miR-1303	MIMAT0005891	TBPL1	9519	21572407
hsa-miR-1303	MIMAT0005891	AHNAK	79026	23622248
hsa-miR-1303	MIMAT0005891	MACC1	346389	23824327
hsa-miR-1303	MIMAT0005891	PURB	5814	23824327
hsa-miR-1303	MIMAT0005891	H2AFZ	3015	20371350
hsa-miR-1303	MIMAT0005891	C2orf68	388969	23824327
hsa-miR-1303	MIMAT0005891	LEPREL4	10609	23622248
hsa-miR-1303	MIMAT0005891	CDKN1B	1027	22012620
hsa-miR-1303	MIMAT0005891	PCSK9	255738	24398324
hsa-miR-1303	MIMAT0005891	KREMEN1	83999	23824327
hsa-miR-1303	MIMAT0005891	ZYG11B	79699	23592263
hsa-miR-1303	MIMAT0005891	TWF1	5756	23592263
hsa-miR-1303	MIMAT0005891	AKAP8	10270	21572407
hsa-miR-1303	MIMAT0005891	CACNG8	59283	23313552
hsa-miR-1303	MIMAT0005891	CHRNB1	1140	22012620
hsa-miR-1303	MIMAT0005891	HOXA10	3206	23446348
hsa-miR-1303	MIMAT0005891	ACTB	60	23622248
hsa-miR-1303	MIMAT0005891	DCX	1641	23824327
hsa-miR-1303	MIMAT0005891	GNE	10020	23824327
hsa-miR-1303	MIMAT0005891	PPIC	5480	21572407
hsa-miR-1303	MIMAT0005891	UBN2	254048	23824327
hsa-miR-1303	MIMAT0005891	HSCB	150274	23622248
hsa-miR-1303	MIMAT0005891	NCBP2	22916	21572407
hsa-miR-1303	MIMAT0005891	GPR156	165829	23313552
hsa-miR-1303	MIMAT0005891	SON	6651	20371350
hsa-miR-1303	MIMAT0005891	IPO9	55705	23824327
hsa-miR-1303	MIMAT0005891	FNDC3A	22862	23592263
hsa-miR-1303	MIMAT0005891	AKAP8	10270	20371350
hsa-miR-1303	MIMAT0005891	DEF8	54849	23622248
hsa-miR-1303	MIMAT0005891	H2AFZ	3015	23592263
hsa-miR-1303	MIMAT0005891	ZNF813	126017	23824327
hsa-miR-1303	MIMAT0005891	CHRNB1	1140	21572407
hsa-miR-1303	MIMAT0005891	GXYLT2	727936	23824327
hsa-miR-1303	MIMAT0005891	PSME4	23198	23622248
hsa-miR-1303	MIMAT0005891	KIAA1549	57670	21572407
hsa-miR-1303	MIMAT0005891	IL6ST	3572	22012620
hsa-miR-1303	MIMAT0005891	SPTY2D1	144108	23592263
hsa-miR-1303	MIMAT0005891	PARK2	5071	23446348
hsa-miR-1303	MIMAT0005891	RRP36	88745	23824327
hsa-miR-1303	MIMAT0005891	RNF213	57674	22012620
hsa-miR-1303	MIMAT0005891	RNF126	55658	23592263
hsa-miR-1303	MIMAT0005891	TAOK1	57551	23824327
hsa-miR-1303	MIMAT0005891	TLCD2	727910	23824327
hsa-miR-1303	MIMAT0005891	HDDC2	51020	21572407
hsa-miR-1303	MIMAT0005891	PRPF4	9128	22100165
hsa-miR-1303	MIMAT0005891	COMMD2	51122	20371350
hsa-miR-1303	MIMAT0005891	GDE1	51573	23824327
hsa-miR-1303	MIMAT0005891	GMEB1	10691	23824327
hsa-miR-1303	MIMAT0005891	MET	4233	23622248
hsa-miR-1303	MIMAT0005891	CPS1	1373	23313552
hsa-miR-1303	MIMAT0005891	GPR183	1880	19536157
hsa-miR-1303	MIMAT0005891	CDKN1B	1027	23446348
hsa-miR-1303	MIMAT0005891	FRS2	10818	23622248
hsa-miR-1303	MIMAT0005891	LARS	51520	23313552
hsa-miR-1303	MIMAT0005891	HOXA10	3206	20371350
hsa-miR-1303	MIMAT0005891	ZNF677	342926	23824327
hsa-miR-1303	MIMAT0005891	SRSF10	10772	23446348
hsa-miR-1303	MIMAT0005891	LMOD3	56203	23824327
hsa-miR-1303	MIMAT0005891	RSBN1L	222194	23824327
hsa-miR-1303	MIMAT0005891	UBN2	254048	24906430
hsa-miR-1303	MIMAT0005891	MAP3K5	4217	21572407
hsa-miR-1303	MIMAT0005891	MED13	9969	23622248
hsa-miR-144-5p	MIMAT0004600	BLMH	642	21572407
hsa-miR-144-5p	MIMAT0004600	PCSK2	5126	23824327
hsa-miR-144-5p	MIMAT0004600	ZNF529	57711	21572407
hsa-miR-144-5p	MIMAT0004600	HS3ST1	9957	22100165
hsa-miR-144-5p	MIMAT0004600	DSEL	92126	22100165
hsa-miR-144-5p	MIMAT0004600	SOBP	55084	19536157
hsa-miR-144-5p	MIMAT0004600	SOD2	6648	22012620
hsa-miR-144-5p	MIMAT0004600	TAOK1	57551	23592263
hsa-miR-144-5p	MIMAT0004600	ZNHIT3	9326	22100165
hsa-miR-144-5p	MIMAT0004600	FAM217B	63939	21572407
hsa-miR-144-5p	MIMAT0004600	ZNF529	57711	23446348
hsa-miR-144-5p	MIMAT0004600	MDM4	4194	23592263
hsa-miR-144-5p	MIMAT0004600	POU2F1	5451	22012620
hsa-miR-144-5p	MIMAT0004600	KLHL42	57542	20371350
hsa-miR-144-5p	MIMAT0004600	LBR	3930	20371350
hsa-miR-144-5p	MIMAT0004600	CDCA3	83461	23592263
hsa-miR-144-5p	MIMAT0004600	SYNPO2	171024	22100165
hsa-miR-144-5p	MIMAT0004600	C5orf51	285636	23592263
hsa-miR-144-5p	MIMAT0004600	FAM217B	63939	20371350
hsa-miR-144-5p	MIMAT0004600	BRD3	8019	24398324
hsa-miR-144-5p	MIMAT0004600	ACSBG1	23205	23824327
hsa-miR-144-5p	MIMAT0004600	KCNAB1	7881	22100165
hsa-miR-144-5p	MIMAT0004600	ID4	3400	20371350
hsa-miR-144-5p	MIMAT0004600	TMEM200C	645369	22012620
hsa-miR-144-5p	MIMAT0004600	ADARB2	105	22012620
hsa-miR-144-5p	MIMAT0004600	PIGA	5277	20371350
hsa-miR-145-5p	MIMAT0000437	AGTRAP	57085	23824327
hsa-miR-145-5p	MIMAT0000437	COL5A1	1289	23108408
hsa-miR-145-5p	MIMAT0000437	CDKN1A	1026	20190813
hsa-miR-145-5p	MIMAT0000437	SRGAP1	57522	21276775
hsa-miR-145-5p	MIMAT0000437	AAED1	195827	23592263
hsa-miR-145-5p	MIMAT0000437	CDK6	1021	25762621
hsa-miR-145-5p	MIMAT0000437	SERPINE1	5054	22108519
hsa-miR-145-5p	MIMAT0000437	MAP2K6	5608	21351259
hsa-miR-145-5p	MIMAT0000437	THSD7A	221981	23824327
hsa-miR-145-5p	MIMAT0000437	SMIM17	147670	23824327
hsa-miR-145-5p	MIMAT0000437	IVNS1ABP	10625	23592263
hsa-miR-145-5p	MIMAT0000437	AP1G1	164	21351259
hsa-miR-145-5p	MIMAT0000437	ZNF100	163227	22012620
hsa-miR-145-5p	MIMAT0000437	KRT7	3855	19378336
hsa-miR-145-5p	MIMAT0000437	PHACTR2	9749	22815788
hsa-miR-145-5p	MIMAT0000437	ADAM17	6868	23441135
hsa-miR-145-5p	MIMAT0000437	CDH2	1000	22942087
hsa-miR-145-5p	MIMAT0000437	TMOD3	29766	23824327
hsa-miR-145-5p	MIMAT0000437	HMGA2	8091	25444913
hsa-miR-145-5p	MIMAT0000437	PPM1D	8493	20668064
hsa-miR-145-5p	MIMAT0000437	MYC	4609	23710609
hsa-miR-145-5p	MIMAT0000437	FSCN1	6624	20198616
hsa-miR-145-5p	MIMAT0000437	YES1	7525	21351259
hsa-miR-145-5p	MIMAT0000437	IMMP2L	83943	23824327
hsa-miR-145-5p	MIMAT0000437	E2F3	1871	25762621
hsa-miR-145-5p	MIMAT0000437	MAP1LC3B	81631	23313552
hsa-miR-145-5p	MIMAT0000437	CEP19	84984	21351259
hsa-miR-145-5p	MIMAT0000437	ACTB	60	23592263
hsa-miR-145-5p	MIMAT0000437	CD28	940	24043548
hsa-miR-145-5p	MIMAT0000437	DDX6	1656	23932921
hsa-miR-145-5p	MIMAT0000437	PHF17	79960	21351259
hsa-miR-145-5p	MIMAT0000437	IRS1	3667	19391107
hsa-miR-145-5p	MIMAT0000437	SNX24	28966	22815788
hsa-miR-145-5p	MIMAT0000437	PSAT1	29968	20371350
hsa-miR-145-5p	MIMAT0000437	UBXN2A	165324	21572407
hsa-miR-145-5p	MIMAT0000437	ERG	2078	23480797
hsa-miR-145-5p	MIMAT0000437	SOX9	6662	22942087
hsa-miR-145-5p	MIMAT0000437	NR1D2	9975	23592263
hsa-miR-145-5p	MIMAT0000437	LMNB2	84823	21572407
hsa-miR-145-5p	MIMAT0000437	CBFB	865	20737575
hsa-miR-145-5p	MIMAT0000437	POU5F1	5460	23049906
hsa-miR-145-5p	MIMAT0000437	POU5F1	5460	23615404
hsa-miR-145-5p	MIMAT0000437	BNIP3	664	20332243
hsa-miR-145-5p	MIMAT0000437	FSCN1	6624	21351259
hsa-miR-145-5p	MIMAT0000437	MDM2	4193	22330136
hsa-miR-145-5p	MIMAT0000437	CCDC85C	317762	23313552
hsa-miR-145-5p	MIMAT0000437	TPRG1	285386	21351259
hsa-miR-145-5p	MIMAT0000437	SRPX2	27286	23824327
hsa-miR-145-5p	MIMAT0000437	NFATC1	4772	24043548
hsa-miR-145-5p	MIMAT0000437	ILK	3611	23104321
hsa-miR-145-5p	MIMAT0000437	HDAC11	79885	23980205
hsa-miR-145-5p	MIMAT0000437	NIPSNAP1	8508	21351259
hsa-miR-145-5p	MIMAT0000437	ZNF678	339500	22012620
hsa-miR-145-5p	MIMAT0000437	IGF1R	3480	19391107
hsa-miR-145-5p	MIMAT0000437	KIF21A	55605	22815788
hsa-miR-145-5p	MIMAT0000437	HDAC2	3066	23499894
hsa-miR-145-5p	MIMAT0000437	SOX11	6664	22942087
hsa-miR-145-5p	MIMAT0000437	ADAM17	6868	23824327
hsa-miR-145-5p	MIMAT0000437	FLI1	2313	20737575
hsa-miR-145-5p	MIMAT0000437	RAB3IP	117177	23824327
hsa-miR-145-5p	MIMAT0000437	MYRF	745	20737575
hsa-miR-145-5p	MIMAT0000437	POU5F1	5460	24240684
hsa-miR-145-5p	MIMAT0000437	AGPS	8540	23313552
hsa-miR-145-5p	MIMAT0000437	SWAP70	23075	21351259
hsa-miR-145-5p	MIMAT0000437	CDH2	1000	22370644
hsa-miR-145-5p	MIMAT0000437	GOLM1	51280	21351259
hsa-miR-145-5p	MIMAT0000437	SLC22A9	114571	23824327
hsa-miR-145-5p	MIMAT0000437	ZNF772	400720	23446348
hsa-miR-145-5p	MIMAT0000437	SLC26A2	1836	23824327
hsa-miR-145-5p	MIMAT0000437	KREMEN1	83999	21351259
hsa-miR-145-5p	MIMAT0000437	SOX2	6657	19409607
hsa-miR-145-5p	MIMAT0000437	ZNF426	79088	23592263
hsa-miR-145-5p	MIMAT0000437	SAMD5	389432	22815788
hsa-miR-145-5p	MIMAT0000437	SOX2	6657	23541921
hsa-miR-145-5p	MIMAT0000437	SMAD3	4088	22942087
hsa-miR-145-5p	MIMAT0000437	LMNB2	84823	20371350
hsa-miR-145-5p	MIMAT0000437	TIRAP	114609	19898489
hsa-miR-145-5p	MIMAT0000437	CPEB4	80315	20737575
hsa-miR-145-5p	MIMAT0000437	IGF1R	3480	25077964
hsa-miR-145-5p	MIMAT0000437	RPS6KA3	6197	22291592
hsa-miR-145-5p	MIMAT0000437	MYO6	4646	20353999
hsa-miR-145-5p	MIMAT0000437	F11R	50848	21351259
hsa-miR-145-5p	MIMAT0000437	POU5F1	5460	22378186
hsa-miR-145-5p	MIMAT0000437	RBM18	92400	19536157
hsa-miR-145-5p	MIMAT0000437	CCDC43	124808	21351259
hsa-miR-145-5p	MIMAT0000437	RRAGC	64121	23824327
hsa-miR-145-5p	MIMAT0000437	SP7	121340	23886710
hsa-miR-145-5p	MIMAT0000437	MMP14	4323	21351259
hsa-miR-145-5p	MIMAT0000437	KLF4	9314	19409607
hsa-miR-145-5p	MIMAT0000437	CYP2C19	1557	20371350
hsa-miR-145-5p	MIMAT0000437	AIM1	202	22815788
hsa-miR-145-5p	MIMAT0000437	POU5F1	5460	23541921
hsa-miR-145-5p	MIMAT0000437	ZNF445	353274	23824327
hsa-miR-145-5p	MIMAT0000437	SMAD5	4090	22942087
hsa-miR-145-5p	MIMAT0000437	ZNF660	285349	23824327
hsa-miR-145-5p	MIMAT0000437	CBFB	865	19915607
hsa-miR-145-5p	MIMAT0000437	ZBTB25	7597	23313552
hsa-miR-145-5p	MIMAT0000437	FZD7	8324	20737575
hsa-miR-145-5p	MIMAT0000437	SOX9	6662	23814265
hsa-miR-145-5p	MIMAT0000437	IRS1	3667	17827156
hsa-miR-145-5p	MIMAT0000437	ARL6IP5	10550	21351259
hsa-miR-145-5p	MIMAT0000437	IRS1	3667	22431718
hsa-miR-145-5p	MIMAT0000437	MMP1	4312	21351259
hsa-miR-145-5p	MIMAT0000437	IRS1	3667	23201159
hsa-miR-145-5p	MIMAT0000437	SLC16A5	9121	19536157
hsa-miR-145-5p	MIMAT0000437	ABRACL	58527	21351259
hsa-miR-145-5p	MIMAT0000437	POU5F1	5460	19409607
hsa-miR-145-5p	MIMAT0000437	KLF5	688	23128394
hsa-miR-145-5p	MIMAT0000437	NANOG	79923	23541921
hsa-miR-145-5p	MIMAT0000437	TGFBR2	7048	22942087
hsa-miR-145-5p	MIMAT0000437	AQR	9716	23824327
hsa-miR-145-5p	MIMAT0000437	PPP3CA	5530	19915607
hsa-miR-145-5p	MIMAT0000437	F11R	50848	20818426
hsa-miR-145-5p	MIMAT0000437	VEGFA	7422	22592534
hsa-miR-145-5p	MIMAT0000437	ADD3	120	23814265
hsa-miR-145-5p	MIMAT0000437	AKR1B10	57016	21351259
hsa-miR-145-5p	MIMAT0000437	IRS2	8660	22431718
hsa-miR-145-5p	MIMAT0000437	PTP4A2	8073	21351259
hsa-miR-145-5p	MIMAT0000437	PSAT1	29968	23592263
hsa-miR-145-5p	MIMAT0000437	PRDM2	7799	20371350
hsa-miR-145-5p	MIMAT0000437	NRAS	4893	23201159
hsa-miR-145-5p	MIMAT0000437	MUC19	283463	19536157
hsa-miR-145-5p	MIMAT0000437	MIXL1	83881	21351259
hsa-miR-145-5p	MIMAT0000437	IRS1	3667	19439999
hsa-miR-145-5p	MIMAT0000437	CD44	960	23128394
hsa-miR-145-5p	MIMAT0000437	CRAMP1L	57585	19536157
hsa-miR-145-5p	MIMAT0000437	SMAD4	4089	22942087
hsa-miR-145-5p	MIMAT0000437	CLINT1	9685	19915607
hsa-miR-145-5p	MIMAT0000437	NRAS	4893	22592534
hsa-miR-145-5p	MIMAT0000437	HOXA9	3205	18474618
hsa-miR-145-5p	MIMAT0000437	TGFBR2	7048	23986572
hsa-miR-145-5p	MIMAT0000437	C11orf65	160140	21351259
hsa-miR-145-5p	MIMAT0000437	SESN2	83667	23592263
hsa-miR-145-5p	MIMAT0000437	VEGFA	7422	22472569
hsa-miR-145-5p	MIMAT0000437	TMEM9B	56674	21351259
hsa-miR-145-5p	MIMAT0000437	DEK	7913	23446348
hsa-miR-145-5p	MIMAT0000437	NEDD9	4739	24384875
hsa-miR-145-5p	MIMAT0000437	TSPAN6	7105	21351259
hsa-miR-145-5p	MIMAT0000437	ACTB	60	19439999
hsa-miR-145-5p	MIMAT0000437	NDUFS2	4720	23824327
hsa-miR-145-5p	MIMAT0000437	BRAF	673	23128394
hsa-miR-145-5p	MIMAT0000437	SMAD3	4088	23632450
hsa-miR-145-5p	MIMAT0000437	PANK1	53354	23824327
hsa-miR-145-5p	MIMAT0000437	MAP2K4	6416	22942087
hsa-miR-145-5p	MIMAT0000437	ALG9	79796	23824327
hsa-miR-145-5p	MIMAT0000437	PRDM2	7799	23446348
hsa-miR-145-5p	MIMAT0000437	MYC	4609	21092188
hsa-miR-145-5p	MIMAT0000437	VEGFA	7422	24886719
hsa-miR-145-5p	MIMAT0000437	CTNND1	1500	25470111
hsa-miR-145-5p	MIMAT0000437	HLTF	6596	21351259
hsa-miR-145-5p	MIMAT0000437	UNC5D	137970	23824327
hsa-miR-145-5p	MIMAT0000437	POU5F1	5460	22486352
hsa-miR-145-5p	MIMAT0000437	MMP12	4321	21351259
hsa-miR-145-5p	MIMAT0000437	ZFYVE9	9372	23592263
hsa-miR-145-5p	MIMAT0000437	ANGPT2	285	24384875
hsa-miR-145-5p	MIMAT0000437	PNMA3	29944	19536157
hsa-miR-145-5p	MIMAT0000437	PODXL	5420	21351259
hsa-miR-145-5p	MIMAT0000437	C1orf27	54953	23824327
hsa-miR-145-5p	MIMAT0000437	KLF5	688	25273883
hsa-miR-145-5p	MIMAT0000437	HIST1H2AH	85235	23446348
hsa-miR-145-5p	MIMAT0000437	WSB1	26118	23824327
hsa-miR-145-5p	MIMAT0000437	PDGFD	80310	22942087
hsa-miR-145-5p	MIMAT0000437	PODXL	5420	23313552
hsa-miR-145-5p	MIMAT0000437	EIF4E	1977	21092188
hsa-miR-145-5p	MIMAT0000437	ESR1	2099	19730444
hsa-miR-145-5p	MIMAT0000437	IGFBP5	3488	20371350
hsa-miR-145-5p	MIMAT0000437	MUC1	4582	24157791
hsa-miR-145-5p	MIMAT0000437	SNTB1	6641	21572407
hsa-miR-145-5p	MIMAT0000437	SP1	6667	24510775
hsa-miR-145-5p	MIMAT0000437	TGFBI	7045	19536157
hsa-miR-145-5p	MIMAT0000437	GMFB	2764	21351259
hsa-miR-145-5p	MIMAT0000437	TMOD3	29766	15131085
hsa-miR-145-5p	MIMAT0000437	DDC	1644	25445287
hsa-miR-145-5p	MIMAT0000437	PAK4	10298	22766504
hsa-miR-145-5p	MIMAT0000437	CLSTN2	64084	23824327
hsa-miR-145-5p	MIMAT0000437	MTMR14	64419	21351259
hsa-miR-145-5p	MIMAT0000437	TPM3	7170	23446348
hsa-miR-145-5p	MIMAT0000437	ROCK1	6093	24573110
hsa-miR-145-5p	MIMAT0000437	APH1A	51107	21351259
hsa-miR-145-5p	MIMAT0000437	KLF4	9314	25273883
hsa-miR-145-5p	MIMAT0000437	CTNND1	1500	22942087
hsa-miR-145-5p	MIMAT0000437	CDK6	1021	23313552
hsa-miR-145-5p	MIMAT0000437	ARF6	382	22291592
hsa-miR-145-5p	MIMAT0000437	CDK4	1019	21092188
hsa-miR-145-5p	MIMAT0000437	JAG1	182	21685392
hsa-miR-145-5p	MIMAT0000437	RPS6KB1	6198	24157791
hsa-miR-145-5p	MIMAT0000437	CDK6	1021	24510775
hsa-miR-145-5p	MIMAT0000437	SERINC5	256987	21351259
hsa-miR-145-5p	MIMAT0000437	EID2B	126272	23446348
hsa-miR-145-5p	MIMAT0000437	ALDH3A1	218	21351259
hsa-miR-145-5p	MIMAT0000437	ABHD17C	58489	21351259
hsa-miR-145-5p	MIMAT0000437	SOX2	6657	23312222
hsa-miR-145-5p	MIMAT0000437	P4HA1	5033	22942087
hsa-miR-145-5p	MIMAT0000437	PSAT1	29968	23446348
hsa-miR-145-5p	MIMAT0000437	MUC1	4582	19996288
hsa-miR-145-5p	MIMAT0000437	FLI1	2313	21217773
hsa-miR-145-5p	MIMAT0000437	ADAM17	6868	23076445
hsa-miR-145-5p	MIMAT0000437	IRS1	3667	23714355
hsa-miR-145-5p	MIMAT0000437	ZFAND3	60685	21572407
hsa-miR-145-5p	MIMAT0000437	CCDC80	151887	22012620
hsa-miR-145-5p	MIMAT0000437	MEST	4232	21351259
hsa-miR-145-5p	MIMAT0000437	VGLL4	9686	23592263
hsa-miR-145-5p	MIMAT0000437	NDUFA4	4697	21351259
hsa-miR-145-5p	MIMAT0000437	DUSP6	1848	23824327
hsa-miR-145-5p	MIMAT0000437	BNIP3	664	22815788
hsa-miR-145-5p	MIMAT0000437	SWAP70	23075	21360565
hsa-miR-145-5p	MIMAT0000437	PLAGL2	5326	23592263
hsa-miR-145-5p	MIMAT0000437	KLF4	9314	23312222
hsa-miR-145-5p	MIMAT0000437	FLI1	2313	20382729
hsa-miR-145-5p	MIMAT0000437	MAP4K2	5871	22942087
hsa-miR-145-5p	MIMAT0000437	STAT1	6772	20098684
hsa-miR-145-5p	MIMAT0000437	CSRNP3	80034	22100165
hsa-miR-145-5p	MIMAT0000437	FSCN1	6624	21218087
hsa-miR-145-5p	MIMAT0000437	ADAM17	6868	23548270
hsa-miR-145-5p	MIMAT0000437	MYC	4609	19202062
hsa-miR-145-5p	MIMAT0000437	IRS1	3667	24690171
hsa-miR-145-5p	MIMAT0000437	BTG1	694	22012620
hsa-miR-145-5p	MIMAT0000437	ALPPL2	251	21351259
hsa-miR-145-5p	MIMAT0000437	FAM3C	10447	21351259
hsa-miR-145-5p	MIMAT0000437	TMOD3	29766	22815788
hsa-miR-145-5p	MIMAT0000437	NEDD9	4739	23355420
hsa-miR-145-5p	MIMAT0000437	POU5F1	5460	21496429
hsa-miR-145-5p	MIMAT0000437	UBR7	55148	23592263
hsa-miR-145-5p	MIMAT0000437	HBEGF	1839	23824327
hsa-miR-145-5p	MIMAT0000437	FSCN1	6624	23312222
hsa-miR-145-5p	MIMAT0000437	NUP43	348995	21572407
hsa-miR-145-5p	MIMAT0000437	MUC1	4582	20407606
hsa-miR-145-5p	MIMAT0000437	MAP3K11	4296	22942087
hsa-miR-145-5p	MIMAT0000437	DNAJC28	54943	22291592
hsa-miR-145-5p	MIMAT0000437	EPAS1	2034	23222716
hsa-miR-145-5p	MIMAT0000437	YES1	7525	20098684
hsa-miR-145-5p	MIMAT0000437	VGLL4	9686	22012620
hsa-miR-145-5p	MIMAT0000437	SOX9	6662	23548270
hsa-miR-145-5p	MIMAT0000437	ANKRD28	23243	22012620
hsa-miR-145-5p	MIMAT0000437	NDRG2	57447	21351259
hsa-miR-145-5p	MIMAT0000437	TNR	7143	23824327
hsa-miR-145-5p	MIMAT0000437	AGPS	8540	23446348
hsa-miR-145-5p	MIMAT0000437	NEDD9	4739	22869051
hsa-miR-145-5p	MIMAT0000437	LYPLA2	11313	21351259
hsa-miR-145-5p	MIMAT0000437	ZNF772	400720	20371350
hsa-miR-145-5p	MIMAT0000437	SRGAP1	57522	22815788
hsa-miR-145-5p	MIMAT0000437	ABCC1	4363	23313552
hsa-miR-145-5p	MIMAT0000437	CTGF	1490	23390502
hsa-miR-145-5p	MIMAT0000437	SMAD3	4088	24873879
hsa-miR-145-5p	MIMAT0000437	ITGB8	3696	21701675
hsa-miR-145-5p	MIMAT0000437	EGFR	1956	21289483
hsa-miR-145-5p	MIMAT0000437	MUC4	4585	23824327
hsa-miR-145-5p	MIMAT0000437	SERPINE1	5054	23312222
hsa-miR-145-5p	MIMAT0000437	ERBB4	2066	22942087
hsa-miR-145-5p	MIMAT0000437	CXorf23	256643	23824327
hsa-miR-145-5p	MIMAT0000437	SLC16A10	117247	22291592
hsa-miR-145-5p	MIMAT0000437	ETS1	2113	23233482
hsa-miR-145-5p	MIMAT0000437	IFNB1	3456	20130213
hsa-miR-145-5p	MIMAT0000437	FSCN1	6624	21258769
hsa-miR-145-5p	MIMAT0000437	DTD1	92675	21351259
hsa-miR-145-5p	MIMAT0000437	DDX17	10521	22876303
hsa-miR-145-5p	MIMAT0000437	FAM45A	404636	21351259
hsa-miR-145-5p	MIMAT0000437	CYP2C19	1557	22012620
hsa-miR-145-5p	MIMAT0000437	TSPAN6	7105	22815788
hsa-miR-145-5p	MIMAT0000437	SOCS7	30837	23392170
hsa-miR-145-5p	MIMAT0000437	NUDT1	4521	21289483
hsa-miR-145-5p	MIMAT0000437	F11R	50848	23312222
hsa-miR-145-5p	MIMAT0000437	FSCN1	6624	24642628
hsa-miR-145-5p	MIMAT0000437	CTNNBIP1	56998	23824327
hsa-miR-145-5p	MIMAT0000437	RREB1	6239	22751122
hsa-miR-145-5p	MIMAT0000437	FSCN1	6624	20160723
hsa-miR-145-5p	MIMAT0000437	ROBO2	6092	21276775
hsa-miR-145-5p	MIMAT0000437	SNTB1	6641	23592263
hsa-miR-145-5p	MIMAT0000437	SP1	6667	24613927
hsa-miR-145-5p	MIMAT0000437	TNFSF13	8741	25612651
hsa-miR-145-5p	MIMAT0000437	TPM3	7170	21351259
hsa-miR-145-5p	MIMAT0000437	REL	5966	23592263
hsa-miR-145-5p	MIMAT0000437	MYO5A	4644	22895360
hsa-miR-145-5p	MIMAT0000437	PIGF	5281	21351259
hsa-miR-145-5p	MIMAT0000437	RTKN	6242	19360360
hsa-miR-145-5p	MIMAT0000437	ORC4	5000	23824327
hsa-miR-145-5p	MIMAT0000437	NUFIP2	57532	23592263
hsa-miR-145-5p	MIMAT0000437	PADI1	29943	22815788
hsa-miR-145-5p	MIMAT0000437	CFTR	1080	23436935
hsa-miR-145-5p	MIMAT0000437	ZNF451	26036	23313552
hsa-miR-145-5p	MIMAT0000437	MAP3K3	4215	22942087
hsa-miR-145-5p	MIMAT0000437	PODXL	5420	23312222
hsa-miR-145-5p	MIMAT0000437	IGF1R	3480	24999188
hsa-miR-145-5p	MIMAT0000437	FZD6	8323	23592263
hsa-miR-145-5p	MIMAT0000437	FSCN1	6624	26010149
hsa-miR-145-5p	MIMAT0000437	UTP15	84135	20371350
hsa-miR-149-5p	MIMAT0000450	HES4	57801	23622248
hsa-miR-149-5p	MIMAT0000450	FKBP4	2288	23622248
hsa-miR-149-5p	MIMAT0000450	FAM216A	29902	23622248
hsa-miR-149-5p	MIMAT0000450	PLEKHO1	51177	23622248
hsa-miR-149-5p	MIMAT0000450	ATP5G1	516	23446348
hsa-miR-149-5p	MIMAT0000450	ARMC10	83787	23622248
hsa-miR-149-5p	MIMAT0000450	FAM98B	283742	23622248
hsa-miR-149-5p	MIMAT0000450	AAR2	25980	23592263
hsa-miR-149-5p	MIMAT0000450	ZNF385A	25946	23622248
hsa-miR-149-5p	MIMAT0000450	TTL	150465	23622248
hsa-miR-149-5p	MIMAT0000450	ZNF276	92822	23622248
hsa-miR-149-5p	MIMAT0000450	HDAC7	51564	23622248
hsa-miR-149-5p	MIMAT0000450	PTGER2	5732	25916550
hsa-miR-149-5p	MIMAT0000450	GOLIM4	27333	23622248
hsa-miR-149-5p	MIMAT0000450	TYRO3	7301	19536157
hsa-miR-149-5p	MIMAT0000450	ESPL1	9700	23622248
hsa-miR-149-5p	MIMAT0000450	NPTX1	4884	23824327
hsa-miR-149-5p	MIMAT0000450	M6PR	4074	23622248
hsa-miR-149-5p	MIMAT0000450	KDM8	79831	23622248
hsa-miR-149-5p	MIMAT0000450	PPP4C	5531	23622248
hsa-miR-149-5p	MIMAT0000450	RRM2	6241	19536157
hsa-miR-149-5p	MIMAT0000450	MARCKSL1	65108	23592263
hsa-miR-149-5p	MIMAT0000450	TACC3	10460	23622248
hsa-miR-149-5p	MIMAT0000450	NELFB	25920	23622248
hsa-miR-149-5p	MIMAT0000450	FAM208B	54906	23622248
hsa-miR-149-5p	MIMAT0000450	CCAR2	57805	23622248
hsa-miR-149-5p	MIMAT0000450	LGI2	55203	23622248
hsa-miR-149-5p	MIMAT0000450	KLHDC3	116138	23622248
hsa-miR-149-5p	MIMAT0000450	AURKA	6790	21572407
hsa-miR-149-5p	MIMAT0000450	BIN3	55909	23622248
hsa-miR-149-5p	MIMAT0000450	RAN	5901	23622248
hsa-miR-149-5p	MIMAT0000450	NSUN2	54888	23622248
hsa-miR-149-5p	MIMAT0000450	RBBP6	5930	23622248
hsa-miR-149-5p	MIMAT0000450	YIPF5	81555	23622248
hsa-miR-149-5p	MIMAT0000450	USP15	9958	23622248
hsa-miR-149-5p	MIMAT0000450	SCD	6319	23622248
hsa-miR-149-5p	MIMAT0000450	KIAA0101	9768	23824327
hsa-miR-149-5p	MIMAT0000450	FPGS	2356	23622248
hsa-miR-149-5p	MIMAT0000450	PFKL	5211	23622248
hsa-miR-149-5p	MIMAT0000450	PTPRK	5796	23622248
hsa-miR-149-5p	MIMAT0000450	MRPS25	64432	23622248
hsa-miR-149-5p	MIMAT0000450	DDX23	9416	23622248
hsa-miR-149-5p	MIMAT0000450	ARHGEF39	84904	23824327
hsa-miR-149-5p	MIMAT0000450	LIG3	3980	23622248
hsa-miR-149-5p	MIMAT0000450	KREMEN1	83999	23622248
hsa-miR-149-5p	MIMAT0000450	LRIG1	26018	23622248
hsa-miR-149-5p	MIMAT0000450	GAPDH	2597	23622248
hsa-miR-149-5p	MIMAT0000450	C9orf41	138199	23622248
hsa-miR-149-5p	MIMAT0000450	DBN1	1627	23622248
hsa-miR-149-5p	MIMAT0000450	DCTN4	51164	23622248
hsa-miR-149-5p	MIMAT0000450	NUP214	8021	23622248
hsa-miR-149-5p	MIMAT0000450	GFER	2671	23708386
hsa-miR-149-5p	MIMAT0000450	EIF4H	7458	23622248
hsa-miR-149-5p	MIMAT0000450	SLC35F6	54978	23446348
hsa-miR-149-5p	MIMAT0000450	C21orf58	54058	23622248
hsa-miR-149-5p	MIMAT0000450	MED22	6837	23622248
hsa-miR-149-5p	MIMAT0000450	GIT1	28964	24608434
hsa-miR-149-5p	MIMAT0000450	TMEM237	65062	23622248
hsa-miR-149-5p	MIMAT0000450	SMS	6611	23622248
hsa-miR-149-5p	MIMAT0000450	HUWE1	10075	23622248
hsa-miR-149-5p	MIMAT0000450	LDLR	3949	23622248
hsa-miR-149-5p	MIMAT0000450	SPHK2	56848	23622248
hsa-miR-149-5p	MIMAT0000450	SIPA1L3	23094	23622248
hsa-miR-149-5p	MIMAT0000450	LEPREL2	10536	23622248
hsa-miR-149-5p	MIMAT0000450	KIF1A	547	23622248
hsa-miR-149-5p	MIMAT0000450	DCAF13	25879	23622248
hsa-miR-149-5p	MIMAT0000450	TMEM70	54968	23313552
hsa-miR-149-5p	MIMAT0000450	GIGYF1	64599	23622248
hsa-miR-149-5p	MIMAT0000450	YWHAE	7531	23622248
hsa-miR-149-5p	MIMAT0000450	RAB5C	5878	23622248
hsa-miR-149-5p	MIMAT0000450	GFPT2	9945	23622248
hsa-miR-149-5p	MIMAT0000450	ETS2	2114	23622248
hsa-miR-149-5p	MIMAT0000450	EEF1D	1936	23622248
hsa-miR-149-5p	MIMAT0000450	POLR3K	51728	23824327
hsa-miR-149-5p	MIMAT0000450	MICAL1	64780	23622248
hsa-miR-149-5p	MIMAT0000450	ERAL1	26284	23622248
hsa-miR-149-5p	MIMAT0000450	LRRTM2	26045	23824327
hsa-miR-149-5p	MIMAT0000450	COG1	9382	23622248
hsa-miR-149-5p	MIMAT0000450	YBX1	4904	23622248
hsa-miR-149-5p	MIMAT0000450	ARSK	153642	23313552
hsa-miR-149-5p	MIMAT0000450	TRAP1	10131	23622248
hsa-miR-149-5p	MIMAT0000450	ESD	2098	23622248
hsa-miR-149-5p	MIMAT0000450	SEC23IP	11196	23622248
hsa-miR-149-5p	MIMAT0000450	ACLY	47	23622248
hsa-miR-149-5p	MIMAT0000450	ILF2	3608	23622248
hsa-miR-149-5p	MIMAT0000450	KIAA1462	57608	23622248
hsa-miR-149-5p	MIMAT0000450	KPNB1	3837	23622248
hsa-miR-149-5p	MIMAT0000450	SLC2A1	6513	23622248
hsa-miR-149-5p	MIMAT0000450	BIRC5	332	23622248
hsa-miR-149-5p	MIMAT0000450	ANKRD11	29123	23622248
hsa-miR-149-5p	MIMAT0000450	PLOD1	5351	23622248
hsa-miR-149-5p	MIMAT0000450	YTHDF1	54915	23622248
hsa-miR-149-5p	MIMAT0000450	GLUL	2752	23622248
hsa-miR-149-5p	MIMAT0000450	AGPAT3	56894	23622248
hsa-miR-149-5p	MIMAT0000450	RAB11FIP1	80223	23824327
hsa-miR-149-5p	MIMAT0000450	NONO	4841	22012620
hsa-miR-149-5p	MIMAT0000450	DCUN1D5	84259	23622248
hsa-miR-149-5p	MIMAT0000450	AGAP3	116988	23622248
hsa-miR-149-5p	MIMAT0000450	ZBTB2	57621	23144691
hsa-miR-149-5p	MIMAT0000450	CD3EAP	10849	23622248
hsa-miR-149-5p	MIMAT0000450	PSAP	5660	23622248
hsa-miR-149-5p	MIMAT0000450	POLD3	10714	23622248
hsa-miR-149-5p	MIMAT0000450	HIST2H2AA3	8337	23622248
hsa-miR-149-5p	MIMAT0000450	FGFR1	2260	24463821
hsa-miR-149-5p	MIMAT0000450	ARPC2	10109	23622248
hsa-miR-149-5p	MIMAT0000450	FLNA	2316	23622248
hsa-miR-149-5p	MIMAT0000450	GPI	2821	23622248
hsa-miR-149-5p	MIMAT0000450	NIPA1	123606	23824327
hsa-miR-149-5p	MIMAT0000450	PARP1	142	23622248
hsa-miR-149-5p	MIMAT0000450	HARS	3035	23622248
hsa-miR-149-5p	MIMAT0000450	BACE2	25825	19536157
hsa-miR-149-5p	MIMAT0000450	CYFIP2	26999	23622248
hsa-miR-149-5p	MIMAT0000450	PQBP1	10084	23622248
hsa-miR-149-5p	MIMAT0000450	ZNF419	79744	23824327
hsa-miR-149-5p	MIMAT0000450	MATR3	9782	23622248
hsa-miR-149-5p	MIMAT0000450	TCF20	6942	23622248
hsa-miR-149-5p	MIMAT0000450	EWSR1	2130	23622248
hsa-miR-149-5p	MIMAT0000450	FDFT1	2222	23622248
hsa-miR-149-5p	MIMAT0000450	SPAG5	10615	23622248
hsa-miR-149-5p	MIMAT0000450	CRAMP1L	57585	21572407
hsa-miR-149-5p	MIMAT0000450	HECTD4	283450	23622248
hsa-miR-149-5p	MIMAT0000450	ZNF621	285268	23622248
hsa-miR-149-5p	MIMAT0000450	SERPINH1	871	21572407
hsa-miR-149-5p	MIMAT0000450	MYH9	4627	23622248
hsa-miR-149-5p	MIMAT0000450	NFIX	4784	23622248
hsa-miR-149-5p	MIMAT0000450	TBC1D10B	26000	23622248
hsa-miR-149-5p	MIMAT0000450	TRIP12	9320	23622248
hsa-miR-149-5p	MIMAT0000450	ABL1	25	23622248
hsa-miR-149-5p	MIMAT0000450	GPC1	2817	24463821
hsa-miR-149-5p	MIMAT0000450	WNK1	65125	23622248
hsa-miR-149-5p	MIMAT0000450	RIC8A	60626	22012620
hsa-miR-149-5p	MIMAT0000450	SKI	6497	23622248
hsa-miR-149-5p	MIMAT0000450	SERPINC1	462	23824327
hsa-miR-149-5p	MIMAT0000450	MAD1L1	8379	23622248
hsa-miR-149-5p	MIMAT0000450	DGCR14	8220	23622248
hsa-miR-149-5p	MIMAT0000450	BBC3	27113	23873935
hsa-miR-149-5p	MIMAT0000450	HNRNPA1L2	144983	23313552
hsa-miR-149-5p	MIMAT0000450	NACA	4666	23622248
hsa-miR-149-5p	MIMAT0000450	MYD88	4615	24375488
hsa-miR-149-5p	MIMAT0000450	AATF	26574	23622248
hsa-miR-149-5p	MIMAT0000450	PLSCR3	57048	23622248
hsa-miR-149-5p	MIMAT0000450	RAPGEF2	9693	23622248
hsa-miR-149-5p	MIMAT0000450	NGRN	51335	23622248
hsa-miR-149-5p	MIMAT0000450	CSNK1E	1454	23622248
hsa-miR-149-5p	MIMAT0000450	KIAA0101	9768	19536157
hsa-miR-149-5p	MIMAT0000450	TKT	7086	23622248
hsa-miR-149-5p	MIMAT0000450	EIF3C	8663	23622248
hsa-miR-149-5p	MIMAT0000450	EZR	7430	23622248
hsa-miR-149-5p	MIMAT0000450	E2F3	1871	23622248
hsa-miR-149-5p	MIMAT0000450	NSD1	64324	23622248
hsa-miR-149-5p	MIMAT0000450	TMEM59	9528	23622248
hsa-miR-149-5p	MIMAT0000450	ALYREF	10189	23622248
hsa-miR-149-5p	MIMAT0000450	UST	10090	23824327
hsa-miR-149-5p	MIMAT0000450	HNRNPU	3192	23622248
hsa-miR-149-5p	MIMAT0000450	EEF1B2	1933	23622248
hsa-miR-149-5p	MIMAT0000450	HNRNPA1	3178	23313552
hsa-miR-149-5p	MIMAT0000450	BID	637	23622248
hsa-miR-149-5p	MIMAT0000450	DHX9	1660	23622248
hsa-miR-149-5p	MIMAT0000450	PBX1	5087	23622248
hsa-miR-149-5p	MIMAT0000450	USF1	7391	23622248
hsa-miR-149-5p	MIMAT0000450	DCTN2	10540	23622248
hsa-miR-149-5p	MIMAT0000450	MLX	6945	23622248
hsa-miR-149-5p	MIMAT0000450	STAG1	10274	23622248
hsa-miR-149-5p	MIMAT0000450	MRPL17	63875	21572407
hsa-miR-149-5p	MIMAT0000450	PPP4R1	9989	23622248
hsa-miR-149-5p	MIMAT0000450	JUN	3725	23622248
hsa-miR-149-5p	MIMAT0000450	SMC1A	8243	23622248
hsa-miR-149-5p	MIMAT0000450	HM13	81502	19536157
hsa-miR-149-5p	MIMAT0000450	HIST1H2AI	8329	23622248
hsa-miR-149-5p	MIMAT0000450	PSMD1	5707	23622248
hsa-miR-149-5p	MIMAT0000450	PRPF6	24148	23622248
hsa-miR-149-5p	MIMAT0000450	CALR	811	23622248
hsa-miR-149-5p	MIMAT0000450	TWSG1	57045	23824327
hsa-miR-149-5p	MIMAT0000450	FHOD1	29109	23622248
hsa-miR-149-5p	MIMAT0000450	SCYL3	57147	23622248
hsa-miR-149-5p	MIMAT0000450	UXT	8409	23622248
hsa-miR-149-5p	MIMAT0000450	RBM7	10179	23622248
hsa-miR-149-5p	MIMAT0000450	PIWIL1	9271	23824327
hsa-miR-149-5p	MIMAT0000450	PHKA2	5256	23622248
hsa-miR-149-5p	MIMAT0000450	C1orf35	79169	23622248
hsa-miR-149-5p	MIMAT0000450	AGPAT6	137964	23622248
hsa-miR-149-5p	MIMAT0000450	AGO1	26523	23622248
hsa-miR-149-5p	MIMAT0000450	YARS2	51067	23622248
hsa-miR-149-5p	MIMAT0000450	HNRNPAB	3182	23622248
hsa-miR-149-5p	MIMAT0000450	RAVER2	55225	23622248
hsa-miR-149-5p	MIMAT0000450	SMCR8	140775	23622248
hsa-miR-149-5p	MIMAT0000450	C11orf95	65998	23622248
hsa-miR-149-5p	MIMAT0000450	HSPA8	3312	23622248
hsa-miR-149-5p	MIMAT0000450	EIF5	1983	23446348
hsa-miR-149-5p	MIMAT0000450	UTP18	51096	23313552
hsa-miR-149-5p	MIMAT0000450	SIX4	51804	22012620
hsa-miR-149-5p	MIMAT0000450	SERINC1	57515	23622248
hsa-miR-149-5p	MIMAT0000450	FOPNL	123811	23622248
hsa-miR-149-5p	MIMAT0000450	EFCAB14	9813	23622248
hsa-miR-149-5p	MIMAT0000450	HDAC2	3066	23622248
hsa-miR-149-5p	MIMAT0000450	EP300	2033	23622248
hsa-miR-149-5p	MIMAT0000450	NUP98	4928	23622248
hsa-miR-149-5p	MIMAT0000450	RPS9	6203	23622248
hsa-miR-149-5p	MIMAT0000450	DCTN5	84516	23622248
hsa-miR-149-5p	MIMAT0000450	CLK4	57396	23446348
hsa-miR-149-5p	MIMAT0000450	DDB1	1642	23622248
hsa-miR-149-5p	MIMAT0000450	ORAI2	80228	21572407
hsa-miR-149-5p	MIMAT0000450	TOX3	27324	23622248
hsa-miR-149-5p	MIMAT0000450	ERGIC1	57222	23824327
hsa-miR-149-5p	MIMAT0000450	IFI30	10437	23622248
hsa-miR-149-5p	MIMAT0000450	PALM2	114299	23622248
hsa-miR-149-5p	MIMAT0000450	VAV3	10451	23622248
hsa-miR-149-5p	MIMAT0000450	FXR1	8087	23622248
hsa-miR-149-5p	MIMAT0000450	RFC2	5982	23622248
hsa-miR-149-5p	MIMAT0000450	UGDH	7358	22012620
hsa-miR-149-5p	MIMAT0000450	SRSF1	6426	23622248
hsa-miR-149-5p	MIMAT0000450	PABPC3	5042	23622248
hsa-miR-149-5p	MIMAT0000450	SNRNP200	23020	23622248
hsa-miR-149-5p	MIMAT0000450	FOXM1	2305	23762558
hsa-miR-149-5p	MIMAT0000450	PDE1B	5153	19536157
hsa-miR-149-5p	MIMAT0000450	DNMT1	1786	23622248
hsa-miR-149-5p	MIMAT0000450	KCTD2	23510	23622248
hsa-miR-149-5p	MIMAT0000450	HEATR2	54919	23622248
hsa-miR-149-5p	MIMAT0000450	FBXL16	146330	23824327
hsa-miR-149-5p	MIMAT0000450	SLCO3A1	28232	23313552
hsa-miR-149-5p	MIMAT0000450	AKAP13	11214	23622248
hsa-miR-149-5p	MIMAT0000450	PSMD8	5714	23622248
hsa-miR-149-5p	MIMAT0000450	CNOT11	55571	23622248
hsa-miR-149-5p	MIMAT0000450	DYNC1H1	1778	23622248
hsa-miR-149-5p	MIMAT0000450	TNPO3	23534	23622248
hsa-miR-149-5p	MIMAT0000450	NONO	4841	23622248
hsa-miR-149-5p	MIMAT0000450	ARRB2	409	23622248
hsa-miR-149-5p	MIMAT0000450	RRP7A	27341	21572407
hsa-miR-149-5p	MIMAT0000450	SMCHD1	23347	23622248
hsa-miR-149-5p	MIMAT0000450	RPL18	6141	23622248
hsa-miR-149-5p	MIMAT0000450	FAM21C	253725	23622248
hsa-miR-149-5p	MIMAT0000450	CCT6A	908	23622248
hsa-miR-149-5p	MIMAT0000450	NECAP2	55707	23622248
hsa-miR-149-5p	MIMAT0000450	NPM1	4869	23622248
hsa-miR-149-5p	MIMAT0000450	SNRPD2	6633	23622248
hsa-miR-149-5p	MIMAT0000450	RCC1	1104	23622248
hsa-miR-149-5p	MIMAT0000450	ZNF346	23567	23622248
hsa-miR-149-5p	MIMAT0000450	NLRC5	84166	19536157
hsa-miR-149-5p	MIMAT0000450	GNA12	2768	23622248
hsa-miR-149-5p	MIMAT0000450	PPP6R2	9701	23622248
hsa-miR-149-5p	MIMAT0000450	ATN1	1822	23622248
hsa-miR-149-5p	MIMAT0000450	OBSL1	23363	23622248
hsa-miR-149-5p	MIMAT0000450	ELMSAN1	91748	23622248
hsa-miR-149-5p	MIMAT0000450	KNTC1	9735	23622248
hsa-miR-149-5p	MIMAT0000450	RPL15	6138	23622248
hsa-miR-149-5p	MIMAT0000450	ACTG1	71	23622248
hsa-miR-149-5p	MIMAT0000450	PTCD1	26024	19536157
hsa-miR-149-5p	MIMAT0000450	NR2F1	7025	23622248
hsa-miR-149-5p	MIMAT0000450	MARS2	92935	23622248
hsa-miR-149-5p	MIMAT0000450	ZNHIT6	54680	23622248
hsa-miR-149-5p	MIMAT0000450	CNTROB	116840	23622248
hsa-miR-149-5p	MIMAT0000450	IBA57	200205	23824327
hsa-miR-149-5p	MIMAT0000450	FAM21B	55747	23622248
hsa-miR-149-5p	MIMAT0000450	HIPK2	28996	23622248
hsa-miR-149-5p	MIMAT0000450	RPS16	6217	23622248
hsa-miR-149-5p	MIMAT0000450	ALDH6A1	4329	23313552
hsa-miR-149-5p	MIMAT0000450	RRP1	8568	23622248
hsa-miR-149-5p	MIMAT0000450	MID1	4281	23622248
hsa-miR-149-5p	MIMAT0000450	HM13	81502	23824327
hsa-miR-149-5p	MIMAT0000450	PABPC1	26986	23622248
hsa-miR-149-5p	MIMAT0000450	SBF1	6305	23622248
hsa-miR-149-5p	MIMAT0000450	KANSL1	284058	23622248
hsa-miR-149-5p	MIMAT0000450	LTBP3	4054	23622248
hsa-miR-149-5p	MIMAT0000450	FZD5	7855	23622248
hsa-miR-149-5p	MIMAT0000450	LRRC42	115353	23622248
hsa-miR-149-5p	MIMAT0000450	SAR1A	56681	23622248
hsa-miR-149-5p	MIMAT0000450	DESI1	27351	23622248
hsa-miR-149-5p	MIMAT0000450	CDK5RAP2	55755	23622248
hsa-miR-149-5p	MIMAT0000450	HCFC1	3054	23622248
hsa-miR-149-5p	MIMAT0000450	ATP5J2-PTCD1	100526740	19536157
hsa-miR-149-5p	MIMAT0000450	AKT2	208	23622248
hsa-miR-149-5p	MIMAT0000450	KCTD20	222658	23622248
hsa-miR-149-5p	MIMAT0000450	DYRK1B	9149	23622248
hsa-miR-149-5p	MIMAT0000450	SP1	6667	22819824
hsa-miR-149-5p	MIMAT0000450	NOMO3	408050	23622248
hsa-miR-149-5p	MIMAT0000450	GJA3	2700	23622248
hsa-miR-149-5p	MIMAT0000450	PTAFR	5724	23824327
hsa-miR-149-5p	MIMAT0000450	TRIP6	7205	23622248
hsa-miR-149-5p	MIMAT0000450	POLR2E	5434	23622248
hsa-miR-149-5p	MIMAT0000450	FSTL1	11167	23622248
hsa-miR-149-5p	MIMAT0000450	RPL34	6164	19536157
hsa-miR-149-5p	MIMAT0000450	TXN	7295	23622248
hsa-miR-149-5p	MIMAT0000450	ZNF610	162963	19536157
hsa-miR-149-5p	MIMAT0000450	LEPROTL1	23484	23622248
hsa-miR-149-5p	MIMAT0000450	MRPL17	63875	23446348
hsa-miR-149-5p	MIMAT0000450	ZSWIM8	23053	23622248
hsa-miR-149-5p	MIMAT0000450	FOXK1	221937	23622248
hsa-miR-149-5p	MIMAT0000450	DHX30	22907	23622248
hsa-miR-149-5p	MIMAT0000450	NOC2L	26155	23622248
hsa-miR-149-5p	MIMAT0000450	RNF2	6045	21572407
hsa-miR-149-5p	MIMAT0000450	ZNF429	353088	23824327
hsa-miR-149-5p	MIMAT0000450	NAT10	55226	23622248
hsa-miR-149-5p	MIMAT0000450	SIGIRR	59307	23622248
hsa-miR-149-5p	MIMAT0000450	RGS12	6002	23622248
hsa-miR-149-5p	MIMAT0000450	ATAD3A	55210	23622248
hsa-miR-149-5p	MIMAT0000450	GRAMD4	23151	23622248
hsa-miR-149-5p	MIMAT0000450	KIF22	3835	23622248
hsa-miR-149-5p	MIMAT0000450	CSTF2	1478	23622248
hsa-miR-149-5p	MIMAT0000450	ZNF610	162963	23824327
hsa-miR-149-5p	MIMAT0000450	NUCKS1	64710	23622248
hsa-miR-149-5p	MIMAT0000450	SP1	6667	22821729
hsa-miR-149-5p	MIMAT0000450	ZNF146	7705	23622248
hsa-miR-149-5p	MIMAT0000450	HOXD13	3239	23622248
hsa-miR-149-5p	MIMAT0000450	PRR13	54458	23824327
hsa-miR-149-5p	MIMAT0000450	SATB2	23314	23622248
hsa-miR-149-5p	MIMAT0000450	CCT4	10575	23622248
hsa-miR-149-5p	MIMAT0000450	ADAM17	6868	23313552
hsa-miR-149-5p	MIMAT0000450	CEP170B	283638	23622248
hsa-miR-149-5p	MIMAT0000450	CTNNBL1	56259	23622248
hsa-miR-149-5p	MIMAT0000450	CBS	875	23622248
hsa-miR-149-5p	MIMAT0000450	SCAMP3	10067	23622248
hsa-miR-149-5p	MIMAT0000450	GSK3A	2931	23622248
hsa-miR-149-5p	MIMAT0000450	UBE2E2	7325	23622248
hsa-miR-149-5p	MIMAT0000450	TRMT10B	158234	23824327
hsa-miR-149-5p	MIMAT0000450	FAF2	23197	23622248
hsa-miR-149-5p	MIMAT0000450	MAN2A1	4124	23622248
hsa-miR-149-5p	MIMAT0000450	PITX1	5307	23622248
hsa-miR-149-5p	MIMAT0000450	DDT	1652	23622248
hsa-miR-149-5p	MIMAT0000450	ARHGAP22	58504	23824327
hsa-miR-149-5p	MIMAT0000450	SEPN1	57190	23622248
hsa-miR-149-5p	MIMAT0000450	HNRNPH1	3187	23622248
hsa-miR-149-5p	MIMAT0000450	WDR62	284403	23622248
hsa-miR-149-5p	MIMAT0000450	ZNF468	90333	22012620
hsa-miR-149-5p	MIMAT0000450	TRIM28	10155	23622248
hsa-miR-149-5p	MIMAT0000450	ILF3	3609	23622248
hsa-miR-149-5p	MIMAT0000450	PACS2	23241	23824327
hsa-miR-149-5p	MIMAT0000450	FBXL2	25827	23824327
hsa-miR-149-5p	MIMAT0000450	DNAJA3	9093	23622248
hsa-miR-149-5p	MIMAT0000450	RPLP0	6175	23622248
hsa-miR-149-5p	MIMAT0000450	DCTPP1	79077	19536157
hsa-miR-149-5p	MIMAT0000450	LRRC8A	56262	23622248
hsa-miR-149-5p	MIMAT0000450	LRRC41	10489	23622248
hsa-miR-149-5p	MIMAT0000450	MYPN	84665	23824327
hsa-miR-149-5p	MIMAT0000450	LRRFIP1	9208	23622248
hsa-miR-149-5p	MIMAT0000450	PEX6	5190	23622248
hsa-miR-149-5p	MIMAT0000450	HSPA1B	3304	23622248
hsa-miR-149-5p	MIMAT0000450	ZNF318	24149	23622248
hsa-miR-149-5p	MIMAT0000450	RB1	5925	23622248
hsa-miR-149-5p	MIMAT0000450	ZWINT	11130	23622248
hsa-miR-149-5p	MIMAT0000450	SDC1	6382	23622248
hsa-miR-149-5p	MIMAT0000450	NRDE2	55051	23622248
hsa-miR-149-5p	MIMAT0000450	FBXL16	146330	23622248
hsa-miR-149-5p	MIMAT0000450	SUPT5H	6829	23622248
hsa-miR-149-5p	MIMAT0000450	EIF4B	1975	23622248
hsa-miR-149-5p	MIMAT0000450	KHSRP	8570	23622248
hsa-miR-149-5p	MIMAT0000450	LIG1	3978	23622248
hsa-miR-149-5p	MIMAT0000450	ZNF598	90850	19536157
hsa-miR-149-5p	MIMAT0000450	UBE2S	27338	23622248
hsa-miR-149-5p	MIMAT0000450	EDF1	8721	23622248
hsa-miR-149-5p	MIMAT0000450	KIAA0355	9710	23622248
hsa-miR-149-5p	MIMAT0000450	MSRB1	51734	23622248
hsa-miR-149-5p	MIMAT0000450	RNPS1	10921	23622248
hsa-miR-149-5p	MIMAT0000450	PEX26	55670	23824327
hsa-miR-149-5p	MIMAT0000450	PIK3C3	5289	23622248
hsa-miR-149-5p	MIMAT0000450	MBTD1	54799	23622248
hsa-miR-149-5p	MIMAT0000450	KIF1C	10749	23622248
hsa-miR-149-5p	MIMAT0000450	UBE2N	7334	23622248
hsa-miR-149-5p	MIMAT0000450	RAP1GAP2	23108	23622248
hsa-miR-149-5p	MIMAT0000450	OSBPL8	114882	23622248
hsa-miR-149-5p	MIMAT0000450	ATP5A1	498	23622248
hsa-miR-149-5p	MIMAT0000450	CENPB	1059	23622248
hsa-miR-149-5p	MIMAT0000450	EIF3F	8665	23446348
hsa-miR-149-5p	MIMAT0000450	PRRC2C	23215	23622248
hsa-miR-149-5p	MIMAT0000450	SSR2	6746	23622248
hsa-miR-149-5p	MIMAT0000450	KHNYN	23351	19536157
hsa-miR-149-5p	MIMAT0000450	RPL18A	6142	23622248
hsa-miR-149-5p	MIMAT0000450	RPAIN	84268	23622248
hsa-miR-149-5p	MIMAT0000450	PIGB	9488	23622248
hsa-miR-149-5p	MIMAT0000450	NUDCD3	23386	23622248
hsa-miR-149-5p	MIMAT0000450	MAGEB4	4115	23824327
hsa-miR-149-5p	MIMAT0000450	DNAJC19	131118	23622248
hsa-miR-149-5p	MIMAT0000450	LRRC16A	55604	23622248
hsa-miR-149-5p	MIMAT0000450	CALD1	800	23622248
hsa-miR-149-5p	MIMAT0000450	IL6	3569	25916550
hsa-miR-149-5p	MIMAT0000450	TMEM50A	23585	23622248
hsa-miR-149-5p	MIMAT0000450	ITSN2	50618	23622248
hsa-miR-149-5p	MIMAT0000450	ATP5G2	517	23622248
hsa-miR-149-5p	MIMAT0000450	PSKH1	5681	23622248
hsa-miR-149-5p	MIMAT0000450	BTBD9	114781	23622248
hsa-miR-149-5p	MIMAT0000450	DNPEP	23549	23824327
hsa-miR-149-5p	MIMAT0000450	HOXA10	3206	23622248
hsa-miR-149-5p	MIMAT0000450	DMTN	2039	23622248
hsa-miR-149-5p	MIMAT0000450	POLR3D	661	23622248
hsa-miR-149-5p	MIMAT0000450	GCN1L1	10985	23622248
hsa-miR-149-5p	MIMAT0000450	FBN2	2201	23622248
hsa-miR-154-5p	MIMAT0000452	FAM126A	84668	21572407
hsa-miR-154-5p	MIMAT0000452	PPP2R2A	5520	23446348
hsa-miR-154-5p	MIMAT0000452	TMEM79	84283	24906430
hsa-miR-154-5p	MIMAT0000452	RPS4X	6191	24374217
hsa-miR-154-5p	MIMAT0000452	AURKA	6790	21572407
hsa-miR-154-5p	MIMAT0000452	C11orf57	55216	21572407
hsa-miR-154-5p	MIMAT0000452	MTRNR2L9	100463487	20371350
hsa-miR-154-5p	MIMAT0000452	OTUD7B	56957	20371350
hsa-miR-154-5p	MIMAT0000452	GATA6	2627	22291592
hsa-miR-154-5p	MIMAT0000452	HMGA2	8091	23591597
hsa-miR-154-5p	MIMAT0000452	MYO9B	4650	24374217
hsa-miR-154-5p	MIMAT0000452	WAC	51322	23592263
hsa-miR-154-5p	MIMAT0000452	PPP1CC	5501	20371350
hsa-miR-154-5p	MIMAT0000452	SLAIN2	57606	22012620
hsa-miR-154-5p	MIMAT0000452	ATG7	10533	23708386
hsa-miR-154-5p	MIMAT0000452	ZNF267	10308	20371350
hsa-miR-154-5p	MIMAT0000452	LMNB1	4001	23313552
hsa-miR-154-5p	MIMAT0000452	ULK3	25989	24374217
hsa-miR-154-5p	MIMAT0000452	ZC3HAV1L	92092	23592263
hsa-miR-154-5p	MIMAT0000452	SLC25A36	55186	23592263
hsa-miR-154-5p	MIMAT0000452	TLR2	7097	24242044
hsa-miR-154-5p	MIMAT0000452	CLDND1	56650	23592263
hsa-miR-154-5p	MIMAT0000452	ZFP30	22835	21572407
hsa-miR-154-5p	MIMAT0000452	WAC	51322	22012620
hsa-miR-154-5p	MIMAT0000452	TMEM50B	757	23592263
hsa-miR-154-5p	MIMAT0000452	TMEM79	84283	23313552
hsa-miR-154-5p	MIMAT0000452	ZXDB	158586	21572407
hsa-miR-154-5p	MIMAT0000452	ANKEF1	63926	23446348
hsa-miR-154-5p	MIMAT0000452	NRBF2	29982	21572407
hsa-miR-154-5p	MIMAT0000452	PLEKHF2	79666	24398324
hsa-miR-154-5p	MIMAT0000452	PER3	8863	24374217
hsa-miR-154-5p	MIMAT0000452	RAB5B	5869	24374217
hsa-miR-154-5p	MIMAT0000452	ZXDA	7789	20371350
hsa-miR-154-5p	MIMAT0000452	NRBF2	29982	24398324
hsa-miR-154-5p	MIMAT0000452	ATG2B	55102	21572407
hsa-miR-154-5p	MIMAT0000452	LZIC	84328	23824327
hsa-miR-154-5p	MIMAT0000452	ANKEF1	63926	21572407
hsa-miR-154-5p	MIMAT0000452	ZFP30	22835	23446348
hsa-miR-154-5p	MIMAT0000452	FZD9	8326	21572407
hsa-miR-154-5p	MIMAT0000452	TAF1B	9014	23824327
hsa-miR-154-5p	MIMAT0000452	PCNXL2	80003	24374217
hsa-miR-154-5p	MIMAT0000452	PPP1CC	5501	23592263
hsa-miR-154-5p	MIMAT0000452	ZNF678	339500	21572407
hsa-miR-154-5p	MIMAT0000452	TET3	200424	23592263
hsa-miR-154-5p	MIMAT0000452	C8orf33	65265	21572407
hsa-miR-154-5p	MIMAT0000452	SLC25A28	81894	23592263
hsa-miR-154-5p	MIMAT0000452	TMEM79	84283	23824327
hsa-miR-154-5p	MIMAT0000452	SMAD4	4089	20371350
hsa-miR-154-5p	MIMAT0000452	DNAL1	83544	21572407
hsa-miR-154-5p	MIMAT0000452	SNRK	54861	19536157
hsa-miR-154-5p	MIMAT0000452	ASH1L	55870	23592263
hsa-miR-154-5p	MIMAT0000452	CIT	11113	22012620
hsa-miR-154-5p	MIMAT0000452	KIAA1191	57179	23592263
hsa-miR-154-5p	MIMAT0000452	MYL12A	10627	23592263
hsa-miR-154-5p	MIMAT0000452	CBX3	11335	20371350
hsa-miR-154-5p	MIMAT0000452	ACSL1	2180	24374217
hsa-miR-154-5p	MIMAT0000452	PLEKHF2	79666	20371350
hsa-miR-154-5p	MIMAT0000452	C11orf57	55216	23592263
hsa-miR-154-5p	MIMAT0000452	ANKEF1	63926	23706177
hsa-miR-154-5p	MIMAT0000452	OTUD7B	56957	21572407
hsa-miR-154-5p	MIMAT0000452	UST	10090	22012620
hsa-miR-154-5p	MIMAT0000452	PCGF5	84333	24374217
hsa-miR-154-5p	MIMAT0000452	NRBF2	29982	20371350
hsa-miR-154-5p	MIMAT0000452	KIAA1191	57179	20371350
hsa-miR-154-5p	MIMAT0000452	SESN1	27244	24374217
hsa-miR-154-5p	MIMAT0000452	ZXDB	158586	23592263
hsa-miR-154-5p	MIMAT0000452	FZD9	8326	23446348
hsa-miR-154-5p	MIMAT0000452	DICER1	23405	20603000
hsa-miR-154-5p	MIMAT0000452	ANKEF1	63926	23313552
hsa-miR-154-5p	MIMAT0000452	VSIG2	23584	23592263
hsa-miR-154-5p	MIMAT0000452	CCND2	894	23428540
hsa-miR-154-5p	MIMAT0000452	MMS22L	253714	23592263
hsa-miR-154-5p	MIMAT0000452	ZXDB	158586	20371350
hsa-miR-154-5p	MIMAT0000452	ANKEF1	63926	23592263
hsa-miR-154-5p	MIMAT0000452	PLA2G4D	283748	22012620
hsa-miR-154-5p	MIMAT0000452	SAR1B	51128	24374217
hsa-miR-154-5p	MIMAT0000452	GALNT7	51809	20371350
hsa-miR-154-5p	MIMAT0000452	ACAP2	23527	23824327
hsa-miR-214-5p	MIMAT0004564	WBSCR27	155368	23824327
hsa-miR-214-5p	MIMAT0004564	AVL9	23080	23824327
hsa-miR-214-5p	MIMAT0004564	STRIP2	57464	23824327
hsa-miR-214-5p	MIMAT0004564	HNRNPF	3185	20371350
hsa-miR-214-5p	MIMAT0004564	SCUBE3	222663	23824327
hsa-miR-214-5p	MIMAT0004564	CYP20A1	57404	23824327
hsa-miR-214-5p	MIMAT0004564	TACO1	51204	23313552
hsa-miR-214-5p	MIMAT0004564	GJD3	125111	23824327
hsa-miR-214-5p	MIMAT0004564	NCKIPSD	51517	23824327
hsa-miR-214-5p	MIMAT0004564	HSPA14	51182	23824327
hsa-miR-214-5p	MIMAT0004564	ZNF154	7710	23313552
hsa-miR-214-5p	MIMAT0004564	STK4	6789	23824327
hsa-miR-214-5p	MIMAT0004564	NUDCD2	134492	23824327
hsa-miR-214-5p	MIMAT0004564	BLOC1S3	388552	23706177
hsa-miR-214-5p	MIMAT0004564	CCND1	595	21572407
hsa-miR-214-5p	MIMAT0004564	PDE6A	5145	23313552
hsa-miR-214-5p	MIMAT0004564	STX4	6810	23824327
hsa-miR-214-5p	MIMAT0004564	ZNF556	80032	19536157
hsa-miR-214-5p	MIMAT0004564	LRRC10	376132	19536157
hsa-miR-214-5p	MIMAT0004564	SHROOM3	57619	23824327
hsa-miR-214-5p	MIMAT0004564	UBE2B	7320	23592263
hsa-miR-214-5p	MIMAT0004564	MED16	10025	23824327
hsa-miR-214-5p	MIMAT0004564	RAB13	5872	23313552
hsa-miR-214-5p	MIMAT0004564	AKAP5	9495	23824327
hsa-miR-214-5p	MIMAT0004564	CTBS	1486	23824327
hsa-miR-214-5p	MIMAT0004564	ANAPC16	119504	23824327
hsa-miR-214-5p	MIMAT0004564	ZFYVE9	9372	23824327
hsa-miR-214-5p	MIMAT0004564	MON1B	22879	23446348
hsa-miR-214-5p	MIMAT0004564	COX6B1	1340	23313552
hsa-miR-214-5p	MIMAT0004564	ELK1	2002	23824327
hsa-miR-214-5p	MIMAT0004564	PEX2	5828	23824327
hsa-miR-214-5p	MIMAT0004564	TRAF3IP2	10758	23824327
hsa-miR-214-5p	MIMAT0004564	PLEKHH1	57475	23824327
hsa-miR-214-5p	MIMAT0004564	PDP2	57546	23824327
hsa-miR-214-5p	MIMAT0004564	UBD	10537	19536157
hsa-miR-214-5p	MIMAT0004564	KCNE4	23704	23824327
hsa-miR-214-5p	MIMAT0004564	SEMA4C	54910	23446348
hsa-miR-214-5p	MIMAT0004564	EMP2	2013	23824327
hsa-miR-214-5p	MIMAT0004564	NT5C2	22978	23313552
hsa-miR-214-5p	MIMAT0004564	TMEM216	51259	23824327
hsa-miR-214-5p	MIMAT0004564	M6PR	4074	23592263
hsa-miR-214-5p	MIMAT0004564	TOX4	9878	23824327
hsa-miR-214-5p	MIMAT0004564	SLC35F6	54978	19536157
hsa-miR-214-5p	MIMAT0004564	YTHDC1	91746	19536157
hsa-miR-214-5p	MIMAT0004564	VDR	7421	23446348
hsa-miR-214-5p	MIMAT0004564	PCBD2	84105	23824327
hsa-miR-214-5p	MIMAT0004564	SEMA4C	54910	24398324
hsa-miR-214-5p	MIMAT0004564	RAET1E	135250	23824327
hsa-miR-214-5p	MIMAT0004564	NICN1	84276	23824327
hsa-miR-214-5p	MIMAT0004564	STX16	8675	23313552
hsa-miR-214-5p	MIMAT0004564	NDUFA7	4701	23824327
hsa-miR-214-5p	MIMAT0004564	PTDSS2	81490	23824327
hsa-miR-214-5p	MIMAT0004564	SLC38A7	55238	23824327
hsa-miR-214-5p	MIMAT0004564	EHD2	30846	23824327
hsa-miR-214-5p	MIMAT0004564	FAM71F2	346653	23313552
hsa-miR-214-5p	MIMAT0004564	FOSL2	2355	21572407
hsa-miR-214-5p	MIMAT0004564	YEATS4	8089	20371350
hsa-miR-214-5p	MIMAT0004564	CPE	1363	23824327
hsa-miR-214-5p	MIMAT0004564	KIAA1328	57536	23313552
hsa-miR-214-5p	MIMAT0004564	AGO3	192669	23824327
hsa-miR-214-5p	MIMAT0004564	ZNF8	7554	23824327
hsa-miR-214-5p	MIMAT0004564	SVIP	258010	23824327
hsa-miR-214-5p	MIMAT0004564	ULK2	9706	23824327
hsa-miR-214-5p	MIMAT0004564	ZC3HAV1L	92092	23824327
hsa-miR-214-5p	MIMAT0004564	COL8A1	1295	23824327
hsa-miR-214-5p	MIMAT0004564	PRKCA	5578	23313552
hsa-miR-214-5p	MIMAT0004564	EMC2	9694	23824327
hsa-miR-214-5p	MIMAT0004564	FOSL2	2355	23824327
hsa-miR-214-5p	MIMAT0004564	ARSK	153642	23824327
hsa-miR-214-5p	MIMAT0004564	NCMAP	400746	23313552
hsa-miR-214-5p	MIMAT0004564	TMEM192	201931	23824327
hsa-miR-214-5p	MIMAT0004564	SORD	6652	23824327
hsa-miR-214-5p	MIMAT0004564	PSAPL1	768239	22012620
hsa-miR-214-5p	MIMAT0004564	NT5C2	22978	22927820
hsa-miR-214-5p	MIMAT0004564	OTUD7B	56957	23313552
hsa-miR-214-5p	MIMAT0004564	HAUS5	23354	23824327
hsa-miR-214-5p	MIMAT0004564	AVL9	23080	23446348
hsa-miR-214-5p	MIMAT0004564	SPAST	6683	23313552
hsa-miR-214-5p	MIMAT0004564	POPDC2	64091	23824327
hsa-miR-214-5p	MIMAT0004564	EMC3	55831	23824327
hsa-miR-214-5p	MIMAT0004564	CCND1	595	24398324
hsa-miR-214-5p	MIMAT0004564	PPP6R1	22870	23592263
hsa-miR-214-5p	MIMAT0004564	SYNJ2	8871	23824327
hsa-miR-214-5p	MIMAT0004564	TOM1	10043	19536157
hsa-miR-214-5p	MIMAT0004564	GREB1	9687	23824327
hsa-miR-214-5p	MIMAT0004564	C1D	10438	19536157
hsa-miR-214-5p	MIMAT0004564	ACOT2	10965	23824327
hsa-miR-214-5p	MIMAT0004564	KLHL21	9903	23824327
hsa-miR-214-5p	MIMAT0004564	FBXO36	130888	23824327
hsa-miR-214-5p	MIMAT0004564	NECAB3	63941	23824327
hsa-miR-214-5p	MIMAT0004564	MED28	80306	23824327
hsa-miR-214-5p	MIMAT0004564	RAD51	5888	23313552
hsa-miR-214-5p	MIMAT0004564	RD3	343035	23824327
hsa-miR-214-5p	MIMAT0004564	CAPN7	23473	23824327
hsa-miR-214-5p	MIMAT0004564	ZNF17	7565	23313552
hsa-miR-214-5p	MIMAT0004564	HNRNPF	3185	21572407
hsa-miR-214-5p	MIMAT0004564	IGF2BP1	10642	21572407
hsa-miR-214-5p	MIMAT0004564	NMNAT1	64802	23824327
hsa-miR-214-5p	MIMAT0004564	PDE12	201626	23824327
hsa-miR-214-5p	MIMAT0004564	NUDT7	283927	23313552
hsa-miR-214-5p	MIMAT0004564	RDH10	157506	23824327
hsa-miR-214-5p	MIMAT0004564	LIPC	3990	23824327
hsa-miR-214-5p	MIMAT0004564	KIF1C	10749	23824327
hsa-miR-214-5p	MIMAT0004564	C18orf32	497661	21572407
hsa-miR-214-5p	MIMAT0004564	GGA3	23163	24398324
hsa-miR-214-5p	MIMAT0004564	CCR2	729230	22012620
hsa-miR-214-5p	MIMAT0004564	OLFML2A	169611	23824327
hsa-miR-214-5p	MIMAT0004564	ALDH6A1	4329	23313552
hsa-miR-214-5p	MIMAT0004564	PRICKLE1	144165	23824327
hsa-miR-214-5p	MIMAT0004564	VAV3	10451	20371350
hsa-miR-214-5p	MIMAT0004564	ISCA2	122961	23446348
hsa-miR-214-5p	MIMAT0004564	GALNT2	2590	23824327
hsa-miR-214-5p	MIMAT0004564	HECTD3	79654	23824327
hsa-miR-214-5p	MIMAT0004564	SPC24	147841	23824327
hsa-miR-214-5p	MIMAT0004564	SLC2A1	6513	23313552
hsa-miR-214-5p	MIMAT0004564	TRIP11	9321	19536157
hsa-miR-214-5p	MIMAT0004564	SEMA4C	54910	20371350
hsa-miR-214-5p	MIMAT0004564	RBMS2	5939	23824327
hsa-miR-214-5p	MIMAT0004564	VPS8	23355	23824327
hsa-miR-214-5p	MIMAT0004564	IGF1	3479	23824327
hsa-miR-214-5p	MIMAT0004564	ADIPOQ	9370	23313552
hsa-miR-214-5p	MIMAT0004564	EXOSC2	23404	23313552
hsa-miR-214-5p	MIMAT0004564	PAFAH1B2	5049	23824327
hsa-miR-214-5p	MIMAT0004564	DNAL1	83544	23824327
hsa-miR-214-5p	MIMAT0004564	WDR55	54853	23824327
hsa-miR-214-5p	MIMAT0004564	MLH1	4292	23824327
hsa-miR-214-5p	MIMAT0004564	FUS	2521	23824327
hsa-miR-214-5p	MIMAT0004564	C17orf85	55421	23824327
hsa-miR-214-5p	MIMAT0004564	HSPA2	3306	23824327
hsa-miR-214-5p	MIMAT0004564	MON1B	22879	20371350
hsa-miR-214-5p	MIMAT0004564	GABPB1	2553	23313552
hsa-miR-214-5p	MIMAT0004564	AIFM2	84883	23313552
hsa-miR-214-5p	MIMAT0004564	RPL7L1	285855	23824327
hsa-miR-214-5p	MIMAT0004564	CPT1A	1374	19536157
hsa-miR-214-5p	MIMAT0004564	DENND6B	414918	23824327
hsa-miR-214-5p	MIMAT0004564	SLC1A5	6510	23313552
hsa-miR-214-5p	MIMAT0004564	ZFP62	643836	23824327
hsa-miR-214-5p	MIMAT0004564	ZBTB3	79842	23824327
hsa-miR-214-5p	MIMAT0004564	TBXA2R	6915	23592263
hsa-miR-214-5p	MIMAT0004564	CYP51A1	1595	23824327
hsa-miR-214-5p	MIMAT0004564	ZNF681	148213	23313552
hsa-miR-214-5p	MIMAT0004564	SCD	6319	23592263
hsa-miR-214-5p	MIMAT0004564	SMARCC2	6601	23824327
hsa-miR-214-5p	MIMAT0004564	RBBP9	10741	23824327
hsa-miR-214-5p	MIMAT0004564	TAF8	129685	23824327
hsa-miR-214-5p	MIMAT0004564	ELP6	54859	23824327
hsa-miR-214-5p	MIMAT0004564	CTBS	1486	19536157
hsa-miR-214-5p	MIMAT0004564	TBL2	26608	23824327
hsa-miR-214-5p	MIMAT0004564	TMEM185B	79134	23824327
hsa-miR-214-5p	MIMAT0004564	MANSC1	54682	23313552
hsa-miR-214-5p	MIMAT0004564	TRAF3IP1	26146	23824327
hsa-miR-214-5p	MIMAT0004564	FRRS1	391059	23824327
hsa-miR-214-5p	MIMAT0004564	PIGP	51227	23313552
hsa-miR-214-5p	MIMAT0004564	PDE6B	5158	23824327
hsa-miR-214-5p	MIMAT0004564	ZNF770	54989	23824327
hsa-miR-214-5p	MIMAT0004564	CEP57L1	285753	23824327
hsa-miR-214-5p	MIMAT0004564	GPC4	2239	23824327
hsa-miR-214-5p	MIMAT0004564	GBX2	2637	23824327
hsa-miR-214-5p	MIMAT0004564	HNRNPF	3185	23446348
hsa-miR-214-5p	MIMAT0004564	ZBTB8B	728116	23313552
hsa-miR-214-5p	MIMAT0004564	CBS	875	23824327
hsa-miR-214-5p	MIMAT0004564	SIT1	27240	23313552
hsa-miR-214-5p	MIMAT0004564	SNAPC3	6619	23824327
hsa-miR-214-5p	MIMAT0004564	BAG2	9532	23824327
hsa-miR-214-5p	MIMAT0004564	C1orf106	55765	23313552
hsa-miR-214-5p	MIMAT0004564	ZNF490	57474	23824327
hsa-miR-214-5p	MIMAT0004564	PHAX	51808	23592263
hsa-miR-214-5p	MIMAT0004564	ZNF284	342909	23824327
hsa-miR-214-5p	MIMAT0004564	C1orf106	55765	23824327
hsa-miR-214-5p	MIMAT0004564	MOB1A	55233	23824327
hsa-miR-214-5p	MIMAT0004564	GLRX2	51022	23824327
hsa-miR-214-5p	MIMAT0004564	ZNF716	441234	23824327
hsa-miR-214-5p	MIMAT0004564	TTC28	23331	23824327
hsa-miR-214-5p	MIMAT0004564	RBM4B	83759	23446348
hsa-miR-214-5p	MIMAT0004564	PPTC7	160760	23824327
hsa-miR-214-5p	MIMAT0004564	RPS26	6231	20371350
hsa-miR-214-5p	MIMAT0004564	M6PR	4074	21572407
hsa-miR-214-5p	MIMAT0004564	GATSL2	729438	23824327
hsa-miR-214-5p	MIMAT0004564	DTD2	112487	23824327
hsa-miR-214-5p	MIMAT0004564	ZNF556	80032	23824327
hsa-miR-214-5p	MIMAT0004564	GINM1	116254	23824327
hsa-miR-214-5p	MIMAT0004564	SRP19	6728	23824327
hsa-miR-23a-5p	MIMAT0004496	NFKBID	84807	23824327
hsa-miR-23a-5p	MIMAT0004496	GPATCH2L	55668	22012620
hsa-miR-23a-5p	MIMAT0004496	SKI	6497	20371350
hsa-miR-23a-5p	MIMAT0004496	POC1A	25886	23824327
hsa-miR-23a-5p	MIMAT0004496	HPSE	10855	23824327
hsa-miR-23a-5p	MIMAT0004496	ALG9	79796	23824327
hsa-miR-23a-5p	MIMAT0004496	LCOR	84458	21572407
hsa-miR-23a-5p	MIMAT0004496	ADAT1	23536	23824327
hsa-miR-23a-5p	MIMAT0004496	E2F2	1870	23824327
hsa-miR-23a-5p	MIMAT0004496	TRIM65	201292	23824327
hsa-miR-23a-5p	MIMAT0004496	HIST3H2BB	128312	20371350
hsa-miR-23a-5p	MIMAT0004496	MOG	4340	23313552
hsa-miR-23a-5p	MIMAT0004496	NEK9	91754	23824327
hsa-miR-23a-5p	MIMAT0004496	DHTKD1	55526	23824327
hsa-miR-23a-5p	MIMAT0004496	HES2	54626	23824327
hsa-miR-23a-5p	MIMAT0004496	ZBTB8B	728116	23313552
hsa-miR-23a-5p	MIMAT0004496	MED7	9443	23824327
hsa-miR-23a-5p	MIMAT0004496	GDE1	51573	23824327
hsa-miR-23a-5p	MIMAT0004496	SERPING1	710	23824327
hsa-miR-23a-5p	MIMAT0004496	CNKSR3	154043	23824327
hsa-miR-23a-5p	MIMAT0004496	FKBP5	2289	23824327
hsa-miR-23a-5p	MIMAT0004496	SLC10A6	345274	23824327
hsa-miR-23a-5p	MIMAT0004496	C20orf144	128864	23313552
hsa-miR-23a-5p	MIMAT0004496	AGTPBP1	23287	23824327
hsa-miR-23a-5p	MIMAT0004496	ZSCAN2	54993	23824327
hsa-miR-23a-5p	MIMAT0004496	TMEM248	55069	23313552
hsa-miR-23a-5p	MIMAT0004496	SP2	6668	23824327
hsa-miR-23a-5p	MIMAT0004496	BMPR1A	657	23824327
hsa-miR-23a-5p	MIMAT0004496	DNAJC28	54943	23824327
hsa-miR-23a-5p	MIMAT0004496	GJD3	125111	23824327
hsa-miR-23a-5p	MIMAT0004496	C6orf132	647024	23824327
hsa-miR-23a-5p	MIMAT0004496	OCIAD2	132299	23824327
hsa-miR-23a-5p	MIMAT0004496	FAM118A	55007	23824327
hsa-miR-23a-5p	MIMAT0004496	CAMK2N2	94032	19536157
hsa-miR-23a-5p	MIMAT0004496	PRR11	55771	23824327
hsa-miR-23a-5p	MIMAT0004496	FAM227A	646851	23824327
hsa-miR-23a-5p	MIMAT0004496	ANGPTL3	27329	23313552
hsa-miR-23a-5p	MIMAT0004496	CNKSR3	154043	21572407
hsa-miR-23a-5p	MIMAT0004496	MRE11A	4361	23824327
hsa-miR-23a-5p	MIMAT0004496	CHD4	1108	23592263
hsa-miR-23a-5p	MIMAT0004496	FBXO47	494188	23824327
hsa-miR-23a-5p	MIMAT0004496	UGGT1	56886	23824327
hsa-miR-23a-5p	MIMAT0004496	ZNF333	84449	23824327
hsa-miR-23a-5p	MIMAT0004496	ZNF347	84671	23824327
hsa-miR-23a-5p	MIMAT0004496	GSR	2936	19536157
hsa-miR-23a-5p	MIMAT0004496	ANKS4B	257629	23824327
hsa-miR-23a-5p	MIMAT0004496	GGPS1	9453	23824327
hsa-miR-23a-5p	MIMAT0004496	ATF1	466	23622248
hsa-miR-23a-5p	MIMAT0004496	SSR1	6745	23824327
hsa-miR-23a-5p	MIMAT0004496	LIMS1	3987	24906430
hsa-miR-23a-5p	MIMAT0004496	MSANTD3	91283	23824327
hsa-miR-23a-5p	MIMAT0004496	SLC22A3	6581	23824327
hsa-miR-23a-5p	MIMAT0004496	HM13	81502	23824327
hsa-miR-23a-5p	MIMAT0004496	CSNK1E	1454	23824327
hsa-miR-23a-5p	MIMAT0004496	PNPLA3	80339	23824327
hsa-miR-23a-5p	MIMAT0004496	SLC1A5	6510	23824327
hsa-miR-23a-5p	MIMAT0004496	NAV2	89797	23824327
hsa-miR-23a-5p	MIMAT0004496	LACTB	114294	23824327
hsa-miR-23a-5p	MIMAT0004496	C19orf47	126526	20371350
hsa-miR-23a-5p	MIMAT0004496	AGO3	192669	23824327
hsa-miR-23a-5p	MIMAT0004496	USP49	25862	23824327
hsa-miR-23a-5p	MIMAT0004496	GTDC1	79712	23824327
hsa-miR-23a-5p	MIMAT0004496	NUP93	9688	23824327
hsa-miR-23a-5p	MIMAT0004496	LYRM7	90624	23824327
hsa-miR-23a-5p	MIMAT0004496	PURB	5814	23824327
hsa-miR-23a-5p	MIMAT0004496	SCRG1	11341	23824327
hsa-miR-23a-5p	MIMAT0004496	DNAJC28	54943	21572407
hsa-miR-23a-5p	MIMAT0004496	POLR2E	5434	19536157
hsa-miR-23a-5p	MIMAT0004496	CHAF1B	8208	20371350
hsa-miR-23a-5p	MIMAT0004496	METTL14	57721	23824327
hsa-miR-23a-5p	MIMAT0004496	SYK	6850	23824327
hsa-miR-23a-5p	MIMAT0004496	NCKAP1	10787	23313552
hsa-miR-23a-5p	MIMAT0004496	APTX	54840	23824327
hsa-miR-23a-5p	MIMAT0004496	KIAA1468	57614	23824327
hsa-miR-23a-5p	MIMAT0004496	SHROOM4	57477	23824327
hsa-miR-23a-5p	MIMAT0004496	DSTYK	25778	19536157
hsa-miR-23a-5p	MIMAT0004496	SLC4A4	8671	23824327
hsa-miR-23a-5p	MIMAT0004496	WNT7B	7477	19536157
hsa-miR-23a-5p	MIMAT0004496	IKZF3	22806	23824327
hsa-miR-23a-5p	MIMAT0004496	SSBP2	23635	23824327
hsa-miR-23a-5p	MIMAT0004496	CHD4	1108	20371350
hsa-miR-23a-5p	MIMAT0004496	WNT7B	7477	23592263
hsa-miR-23a-5p	MIMAT0004496	ADK	132	23824327
hsa-miR-23a-5p	MIMAT0004496	ABHD2	11057	23824327
hsa-miR-23a-5p	MIMAT0004496	SAMD5	389432	21572407
hsa-miR-23a-5p	MIMAT0004496	MED28	80306	23824327
hsa-miR-23a-5p	MIMAT0004496	PGBD4	161779	23824327
hsa-miR-23a-5p	MIMAT0004496	FOXO3	2309	23824327
hsa-miR-23a-5p	MIMAT0004496	CYP20A1	57404	19536157
hsa-miR-23a-5p	MIMAT0004496	C1orf158	93190	23313552
hsa-miR-23a-5p	MIMAT0004496	MSH3	4437	19536157
hsa-miR-23a-5p	MIMAT0004496	RGS17	26575	21572407
hsa-miR-23a-5p	MIMAT0004496	NT5C2	22978	23824327
[truncated: 7,902 more rows]

## Sheet: Table 3
Table 3: List of 73 novel miRNAs in GBC tissue samples
Provisional Id	Mirdeep2 Score	Estimated Probability That The miRNA Candidate Is A True Positive	Total Read Count	Mature Read Count	Loop Read Count	Star Read Count	Significant Randfold	Precursor Coordinate
chr3_5358	339.8	37 +/- 31%	667	636	0	31	yes	chr3:186505087..186505145:+
chrX_24418	13.2	37 +/- 31%	23	22	0	1	yes	chrX:69674997..69675063:+
chr2_3688	10.3	37 +/- 31%	18	14	0	4	yes	chr2:234197384..234197444:+
chr6_9537	7.5	48 +/- 28%	12	11	0	1	yes	chr6:142308571..142308637:-
chr11_14721	6.7	55 +/- 24%	10	8	0	2	yes	chr11:123480429..123480497:+
chr6_8798	5.8	64 +/- 19%	7	2	0	5	yes	chr6:120144252..120144312:+
chr10_13411	5.2	64 +/- 19%	7	6	0	1	yes	chr10:102798338..102798400:+
chr12_16130	5	64 +/- 19%	9	7	0	2	yes	chr12:26957042..26957106:-
chr2_2801	4.5	71 +/- 15%	5	2	0	3	yes	chr2:18786626..18786687:+
chr11_14620	4.3	71 +/- 15%	4	3	0	1	yes	chr11:100841605..100841663:+
chr14_17397	4.1	71 +/- 15%	5	4	0	1	yes	chr14:94579985..94580043:+
chr2_2942	4	71 +/- 15%	5	4	0	1	yes	chr2:46575932..46576011:+
chr6_8292	3.9	76 +/- 11%	4	3	0	1	yes	chr6:2854274..2854333:+
chr4_6843	3.8	76 +/- 11%	7	6	0	1	yes	chr4:77969640..77969703:-
chr10_13199	3.7	76 +/- 11%	5	4	0	1	yes	chr10:50174480..50174570:+
chr22_23703	3.7	76 +/- 11%	4	3	0	1	yes	chr22:19945169..19945232:+
chr3_5630	3.3	76 +/- 11%	3	2	0	1	yes	chr3:49928750..49928813:-
chr11_14770	3.1	76 +/- 11%	20	19	0	1	yes	chr11:1498841..1498901:-
chr6_9446	2.8	82 +/- 6%	4	3	0	1	yes	chr6:112494005..112494069:-
chr11_14276	2.7	82 +/- 6%	3	2	0	1	yes	chr11:47297382..47297450:+
chr1_1344	2.4	82 +/- 6%	24	12	0	12	yes	chr1:203698771..203698831:+
chr11_14243	2.4	82 +/- 6%	38	36	0	2	yes	chr11:38694183..38694239:+
chr20_22948	2.2	82 +/- 6%	89	79	0	10	yes	chr20:37078077..37078149:+
chr13_16969	2	82 +/- 6%	338	316	14	8	yes	chr13:53817309..53817394:-
chr11_15257	1.6	6 +/- 7%	16	15	0	1	yes	chr11:93463684..93463743:-
chr14_17400	1.5	6 +/- 7%	9	6	0	3	yes	chr14:95624033..95624076:+
chr2_7409	28.2	31 +/- 22%	52	33	0	19	yes	chr2:218905714..218905767:-
chr1_2447	11.3	31 +/- 22%	29	28	0	1	yes	chr1:12469237..12469304:-
chr17_35072	10.6	31 +/- 22%	18	11	0	7	yes	chr17:7210152..7210205:-
chr12_27342	10	31 +/- 22%	19	14	0	5	yes	chr12:26957042..26957106:-
chr2_5904	9.3	40 +/- 21%	16	11	0	5	yes	chr2:234197383..234197444:+
chrX_41676	9.1	40 +/- 21%	15	14	0	1	yes	chrX:69674996..69675067:+
chr3_8027	8.4	46 +/- 19%	13	12	0	1	yes	chr3:52557372..52557442:+
chr11_24821	8.3	46 +/- 19%	12	9	0	3	yes	chr11:100841605..100841662:+
chr16_33513	7.7	59 +/- 14%	10	9	0	1	yes	chr16:30582941..30582997:-
chr8_20124	7.7	59 +/- 14%	11	10	0	1	yes	chr8:116546693..116546762:-
chr14_29581	7.7	59 +/- 14%	12	10	0	2	yes	chr14:94579985..94580043:+
chr6_14116	7.6	59 +/- 14%	12	11	0	1	yes	chr6:21686029..21686088:+
chr10_23857	7.1	59 +/- 14%	11	8	0	3	yes	chr10:124176494..124176564:-
chr10_23162	6.8	63 +/- 12%	10	9	0	1	yes	chr10:22896529..22896576:-
chr14_29057	6.7	63 +/- 12%	10	9	0	1	yes	chr14:23342453..23342520:+
chr13_28155	6.1	63 +/- 12%	8	4	0	4	yes	chr13:27259470..27259535:+
chr19_38366	5.6	65 +/- 12%	7	5	0	2	yes	chr19:23439773..23439835:-
chr10_22722	5.4	65 +/- 12%	7	4	0	3	yes	chr10:90957413..90957473:+
chr1_1493	4.9	68 +/- 10%	6	2	0	4	yes	chr1:149900285..149900342:+
chr6_15510	4.4	68 +/- 10%	5	2	0	3	yes	chr6:24819039..24819094:-
chr6_14125	4.4	68 +/- 10%	5	2	0	3	yes	chr6:24819037..24819092:+
chr16_32191	3.8	78 +/- 7%	3	2	0	1	yes	chr16:2186076..2186140:+
chr2_4400	3.7	78 +/- 7%	4	3	0	1	yes	chr2:11905332..11905408:+
chr18_36491	3.7	78 +/- 7%	5	4	0	1	yes	chr18:60109621..60109705:+
chr16_32377	3.7	78 +/- 7%	3	2	0	1	yes	chr16:15248805..15248869:+
chr10_22802	3.6	78 +/- 7%	3	2	0	1	yes	chr10:103986832..103986894:+
chr6_14521	3.5	78 +/- 7%	5	4	0	1	yes	chr6:36433591..36433662:+
chr11_24687	3.5	78 +/- 7%	4	2	0	2	yes	chr11:72946792..72946857:+
chr10_22102	3.4	78 +/- 7%	5	2	0	3	yes	chr10:6209628..6209718:+
chr10_22642	3.4	78 +/- 7%	4	3	0	1	yes	chr10:81074736..81074810:+
chr20_38757	3.3	78 +/- 7%	3	2	0	1	yes	chr20:634260..634310:+
chr10_22407	3.2	78 +/- 7%	4	3	0	1	yes	chr10:50174479..50174570:+
chr9_20646	3	78 +/- 7%	3	2	0	1	yes	chr9:44991742..44991827:+
chr9_21459	3	78 +/- 7%	3	2	0	1	yes	chr9:67792593..67792678:-
chr20_39511	3	78 +/- 7%	21	19	0	2	yes	chr20:35805490..35805547:-
chr15_31594	2.9	83 +/- 4%	3	2	0	1	yes	chr15:40381047..40381100:-
chr6_14127	2.3	83 +/- 4%	2	1	0	1	yes	chr6:24952395..24952471:+
chrX_42531	2.2	83 +/- 4%	4	3	0	1	yes	chrX:109441578..109441638:-
chr20_38992	2.2	83 +/- 4%	102	79	0	23	yes	chr20:37078077..37078149:+
chr14_29950	2.1	83 +/- 4%	11	10	0	1	yes	chr14:106373050..106373114:+
chr17_34835	2	83 +/- 4%	11	9	0	2	yes	chr17:76136834..76136895:+
chr7_18117	1.7	44 +/- 6%	10	8	0	2	yes	chr7:47408389..47408465:-
chr5_13128	1.6	44 +/- 6%	2438	2437	0	1	yes	chr5:64018317..64018361:-
chr18_36531	1.4	44 +/- 6%	13	5	0	8	yes	chr18:71816192..71816251:+
chr4_11489	1.3	44 +/- 6%	3	2	0	1	yes	chr4:139983049..139983105:-
chr4_11221	1.2	44 +/- 6%	19	17	0	2	yes	chr4:77969639..77969702:-
chr1_2634	1	44 +/- 6%	979	974	0	5	yes	chr1:28906275..28906336:-

## Sheet: Table 4
Table 4: GO Biological processes of dysregulated miRNAs
GO biological process complete	over/under	fold Enrichment	raw P-value	FDR
Upregulated
B cell apoptotic process (GO:0001783)	+	6.46	0.0018	0.0429
negative regulation of cellular senescence (GO:2000773)	+	4.31	0.000613	0.018
negative regulation of cell aging (GO:0090344)	+	4.31	9.64e-05	0.00382
lymphocyte apoptotic process (GO:0070227)	+	4.31	0.000613	0.018
leukocyte apoptotic process (GO:0071887)	+	4.15	0.000129	0.00494
epithelial cell apoptotic process (GO:1904019)	+	4.15	0.000129	0.00493
regulation of monocyte differentiation (GO:0045655)	+	3.88	0.00202	0.0472
cortical actin cytoskeleton organization (GO:0030866)	+	3.54	0.000101	0.00396
regulation of cell migration involved in sprouting angiogenesis (GO:0090049)	+	3.4	0.000231	0.0079
positive regulation of microtubule polymerization (GO:0031116)	+	3.34	0.0011	0.0285
positive regulation of substrate adhesion-dependent cell spreading (GO:1900026)	+	3.32	0.00029	0.00961
response to increased oxygen levels (GO:0036296)	+	3.27	0.00199	0.0468
positive regulation of cell-substrate junction organization (GO:0150117)	+	3.27	0.00199	0.0467
positive regulation of blood vessel endothelial cell migration (GO:0043536)	+	3.23	2.61e-05	0.00123
positive regulation of vascular associated smooth muscle cell proliferation (GO:1904707)	+	3.2	0.000939	0.0254
positive regulation of microtubule polymerization or depolymerization (GO:0031112)	+	3.2	0.000939	0.0254
regulation of vascular associated smooth muscle cell proliferation (GO:1904705)	+	3.15	8.26e-05	0.00333
regulation of transcription initiation from RNA polymerase II promoter (GO:0060260)	+	3.09	1.77e-06	0.000106
positive regulation of tissue remodeling (GO:0034105)	+	3.04	0.00207	0.0478
histone ubiquitination (GO:0016574)	+	3.02	0.000972	0.0258
positive regulation of pri-miRNA transcription by RNA polymerase II (GO:1902895)	+	3.02	0.000972	0.0258
regulation of DNA-templated transcription, initiation (GO:2000142)	+	2.97	1.54e-06	9.34e-05
protein kinase B signaling (GO:0043491)	+	2.95	0.00173	0.0415
epidermal growth factor receptor signaling pathway (GO:0007173)	+	2.87	0.000462	0.0141
nuclear envelope reassembly (GO:0031468)	+	2.87	0.000319	0.0104
positive regulation of fibroblast proliferation (GO:0048146)	+	2.82	0.000555	0.0166
protein localization to cytoskeleton (GO:0044380)	+	2.81	0.00171	0.0415
regulation of blood vessel endothelial cell migration (GO:0043535)	+	2.78	7.95e-06	0.000425
cortical cytoskeleton organization (GO:0030865)	+	2.78	0.000339	0.0109
regulation of cell aging (GO:0090342)	+	2.76	0.000964	0.0258
regulation of mitochondrial outer membrane permeabilization involved in apoptotic signaling pathway (GO:1901028)	+	2.75	0.0014	0.035
platelet aggregation (GO:0070527)	+	2.74	0.00205	0.0476
positive regulation of calcium-mediated signaling (GO:0050850)	+	2.74	0.00205	0.0476
positive regulation of cardiac muscle tissue development (GO:0055025)	+	2.74	0.00205	0.0475
regulation of focal adhesion assembly (GO:0051893)	+	2.74	0.000367	0.0116
regulation of cell-substrate junction assembly (GO:0090109)	+	2.74	0.000367	0.0116
negative regulation of BMP signaling pathway (GO:0030514)	+	2.74	0.000367	0.0116
mitotic nuclear envelope reassembly (GO:0007084)	+	2.7	0.00178	0.0426
regulation of cell-substrate junction organization (GO:0150116)	+	2.7	0.000275	0.00916
transforming growth factor beta receptor signaling pathway (GO:0007179)	+	2.67	9.64e-06	0.000506
ERBB signaling pathway (GO:0038127)	+	2.67	0.00021	0.00728
heart valve morphogenesis (GO:0003179)	+	2.65	0.00192	0.0456
regulation of pri-miRNA transcription by RNA polymerase II (GO:1902893)	+	2.65	0.00192	0.0455
regulation of cardiac muscle tissue development (GO:0055024)	+	2.63	8.82e-05	0.00352
mitotic interphase (GO:0051329)	+	2.62	0.000128	0.00492
interphase (GO:0051325)	+	2.62	0.000128	0.00491
histone H4 acetylation (GO:0043967)	+	2.62	0.00143	0.0356
regulation of stress fiber assembly (GO:0051492)	+	2.59	5.62e-05	0.00244
positive regulation of osteoblast differentiation (GO:0045669)	+	2.59	0.00108	0.0282
positive regulation of actin filament bundle assembly (GO:0032233)	+	2.56	0.000833	0.0232
regulation of actin filament bundle assembly (GO:0032231)	+	2.54	3.7e-05	0.00166
positive regulation of establishment of protein localization to mitochondrion (GO:1903749)	+	2.53	0.00178	0.0426
regulation of actomyosin structure organization (GO:0110020)	+	2.52	5.36e-05	0.00234
S phase (GO:0051320)	+	2.52	0.000943	0.0255
mitotic S phase (GO:0000084)	+	2.52	0.000943	0.0254
regulation of mitochondrial membrane permeability (GO:0046902)	+	2.45	0.00099	0.0262
positive regulation of endothelial cell migration (GO:0010595)	+	2.4	0.000146	0.00541
response to transforming growth factor beta (GO:0071559)	+	2.4	2.08e-06	0.000125
ATP-dependent chromatin remodeling (GO:0043044)	+	2.4	0.000787	0.0221
cellular response to transforming growth factor beta stimulus (GO:0071560)	+	2.4	3.97e-06	0.000229
positive regulation of smooth muscle cell proliferation (GO:0048661)	+	2.39	0.000317	0.0104
regulation of sprouting angiogenesis (GO:1903670)	+	2.39	0.00153	0.0378
regulation of fibroblast proliferation (GO:0048145)	+	2.39	0.000595	0.0176
regulation of alternative mRNA splicing, via spliceosome (GO:0000381)	+	2.35	0.00124	0.0315
positive regulation of epithelial cell migration (GO:0010634)	+	2.35	9.44e-06	0.0005
DNA damage response, signal transduction by p53 class mediator (GO:0030330)	+	2.34	0.000945	0.0254
regulation of smooth muscle cell proliferation (GO:0048660)	+	2.31	2.74e-05	0.00129
regulation of cellular response to heat (GO:1900034)	+	2.29	0.0015	0.0372
positive regulation of mitotic cell cycle phase transition (GO:1901992)	+	2.28	0.00116	0.0299
mitotic spindle organization (GO:0007052)	+	2.27	8.68e-06	0.000463
cellular response to reactive oxygen species (GO:0034614)	+	2.27	6.01e-05	0.00259
nuclear envelope organization (GO:0006998)	+	2.26	0.00194	0.0459
regulation of posttranscriptional gene silencing (GO:0060147)	+	2.25	0.00106	0.0279
regulation of muscle tissue development (GO:1901861)	+	2.25	5.04e-05	0.00223
regulation of gene silencing by RNA (GO:0060966)	+	2.25	0.00106	0.0278
regulation of striated muscle tissue development (GO:0016202)	+	2.23	7.14e-05	0.00298
histone acetylation (GO:0016573)	+	2.23	0.000412	0.0127
regulation of membrane permeability (GO:0090559)	+	2.23	0.00204	0.0475
M phase (GO:0000279)	+	2.22	1.36e-05	0.000691
mitotic M phase (GO:0000087)	+	2.22	1.36e-05	0.000689
response to amino acid (GO:0043200)	+	2.21	0.000323	0.0105
platelet activation (GO:0030168)	+	2.2	0.000125	0.00483
anaphase (GO:0051322)	+	2.2	3.13e-05	0.00145
mitotic anaphase (GO:0000090)	+	2.2	3.13e-05	0.00144
microtubule cytoskeleton organization involved in mitosis (GO:1902850)	+	2.19	6.88e-06	0.000376
positive regulation of cell-substrate adhesion (GO:0010811)	+	2.19	0.000202	0.00706
maintenance of cell number (GO:0098727)	+	2.19	9.85e-05	0.00389
regulation of muscle organ development (GO:0048634)	+	2.17	0.000139	0.00521
branching morphogenesis of an epithelial tube (GO:0048754)	+	2.15	0.000261	0.00878
response to fatty acid (GO:0070542)	+	2.15	0.00189	0.0448
response to acid chemical (GO:0001101)	+	2.15	0.000195	0.00686
stem cell population maintenance (GO:0019827)	+	2.15	0.000148	0.00547
signal transduction by p53 class mediator (GO:0072331)	+	2.14	0.000438	0.0134
formation of primary germ layer (GO:0001704)	+	2.14	0.000567	0.0169
internal peptidyl-lysine acetylation (GO:0018393)	+	2.14	0.000567	0.0168
regulation of RNA splicing (GO:0043484)	+	2.13	8.31e-05	0.00335
Ras protein signal transduction (GO:0007265)	+	2.12	3.34e-05	0.00151
regulation of BMP signaling pathway (GO:0030510)	+	2.11	0.00182	0.0433
spindle organization (GO:0007051)	+	2.11	4.11e-06	0.000237
internal protein amino acid acetylation (GO:0006475)	+	2.1	0.000969	0.0259
regulation of transforming growth factor beta receptor signaling pathway (GO:0017015)	+	2.1	0.000969	0.0259
response to hydrogen peroxide (GO:0042542)	+	2.1	0.000969	0.0258
regulation of mRNA splicing, via spliceosome (GO:0048024)	+	2.1	0.000865	0.0239
regulation of endothelial cell migration (GO:0010594)	+	2.09	7.9e-05	0.00323
positive regulation of protein polymerization (GO:0032273)	+	2.09	0.000573	0.017
positive regulation of mitotic cell cycle (GO:0045931)	+	2.09	0.000132	0.00498
stress-activated protein kinase signaling cascade (GO:0031098)	+	2.09	0.000757	0.0214
peptidyl-lysine acetylation (GO:0018394)	+	2.08	0.00101	0.0266
negative regulation of transmembrane receptor protein serine/threonine kinase signaling pathway (GO:0090101)	+	2.08	0.000364	0.0115
regulation of cellular response to transforming growth factor beta stimulus (GO:1903844)	+	2.07	0.00106	0.0278
neural tube formation (GO:0001841)	+	2.06	0.0017	0.0412
negative regulation of neuron apoptotic process (GO:0043524)	+	2.06	0.000256	0.00864
regulation of epithelial cell migration (GO:0010632)	+	2.05	7.7e-06	0.000416
morphogenesis of a branching epithelium (GO:0061138)	+	2.05	0.000232	0.0079
liver development (GO:0001889)	+	2.04	0.000777	0.0219
biological phase (GO:0044848)	+	2.04	1.28e-06	8.04e-05
mitotic cell cycle phase (GO:0098763)	+	2.04	1.28e-06	8.01e-05
cell cycle phase (GO:0022403)	+	2.04	1.28e-06	7.97e-05
positive regulation of protein-containing complex assembly (GO:0031334)	+	2.04	3.25e-06	0.000191
RNA localization (GO:0006403)	+	2.03	1.61e-05	0.000802
nuclear export (GO:0051168)	+	2.03	0.000193	0.00683
mammary gland development (GO:0030879)	+	2.02	0.00108	0.0281
viral transcription (GO:0019083)	+	2.02	0.00206	0.0475
response to reactive oxygen species (GO:0000302)	+	2.02	4.82e-05	0.00214
positive regulation of angiogenesis (GO:0045766)	+	2.02	0.000159	0.00574
myeloid leukocyte differentiation (GO:0002573)	+	2.02	0.00127	0.0322
Notch signaling pathway (GO:0007219)	+	2.02	0.00127	0.0321
respiratory system development (GO:0060541)	+	2.02	5.52e-05	0.00241
chromatin remodeling (GO:0006338)	+	2	0.000145	0.00541
hepaticobiliary system development (GO:0061008)	+	2	0.000891	0.0243
establishment of RNA localization (GO:0051236)	+	2	6.05e-05	0.00258
regulation of cell-matrix adhesion (GO:0001952)	+	1.99	0.00176	0.0424
positive regulation of supramolecular fiber organization (GO:1902905)	+	1.99	7.92e-05	0.00322
morphogenesis of a branching structure (GO:0001763)	+	1.99	0.000335	0.0108
response to UV (GO:0009411)	+	1.99	0.000729	0.0209
positive regulation of cell growth (GO:0030307)	+	1.99	0.000335	0.0108
protein export from nucleus (GO:0006611)	+	1.98	0.000634	0.0185
mitotic nuclear division (GO:0140014)	+	1.98	0.000634	0.0185
regulation of protein stability (GO:0031647)	+	1.98	1.66e-06	0.000101
lung development (GO:0030324)	+	1.98	0.000262	0.0088
non-canonical Wnt signaling pathway (GO:0035567)	+	1.98	0.00123	0.0313
regulation of cell-substrate adhesion (GO:0010810)	+	1.97	5.93e-05	0.00256
RNA transport (GO:0050658)	+	1.97	8.77e-05	0.00352
nucleic acid transport (GO:0050657)	+	1.97	8.77e-05	0.00351
regulation of neuron apoptotic process (GO:0043523)	+	1.96	6.18e-05	0.00263
mRNA transport (GO:0051028)	+	1.96	0.000538	0.0162
T cell differentiation (GO:0030217)	+	1.96	0.00115	0.0297
protein stabilization (GO:0050821)	+	1.96	0.000195	0.00687
viral gene expression (GO:0019080)	+	1.96	0.000698	0.0201
regulation of proteasomal ubiquitin-dependent protein catabolic process (GO:0032434)	+	1.96	0.0017	0.0412
regulation of mRNA processing (GO:0050684)	+	1.96	0.000698	0.0201
sister chromatid segregation (GO:0000819)	+	1.96	0.00153	0.0378
regulation of microtubule cytoskeleton organization (GO:0070507)	+	1.95	0.000156	0.00568
regulation of mitochondrion organization (GO:0010821)	+	1.95	0.000156	0.00567
response to carbohydrate (GO:0009743)	+	1.95	0.000238	0.00805
positive regulation of cytoskeleton organization (GO:0051495)	+	1.95	5.31e-05	0.00233
response to oxygen levels (GO:0070482)	+	1.95	1.07e-07	8.32e-06
DNA-templated transcription, initiation (GO:0006352)	+	1.95	6.03e-05	0.00258
positive regulation of vasculature development (GO:1904018)	+	1.94	0.000213	0.00738
regulation of protein localization to membrane (GO:1905475)	+	1.94	0.000136	0.00511
response to hypoxia (GO:0001666)	+	1.94	7.37e-07	4.92e-05
respiratory tube development (GO:0030323)	+	1.94	0.000326	0.0105
protein acetylation (GO:0006473)	+	1.94	0.0021	0.0482
gastrulation (GO:0007369)	+	1.93	0.000883	0.0242
RNA splicing, via transesterification reactions (GO:0000375)	+	1.92	4.72e-06	0.000266
response to decreased oxygen levels (GO:0036293)	+	1.92	7.59e-07	5.01e-05
regulation of response to wounding (GO:1903034)	+	1.91	0.00065	0.0189
mRNA splicing, via spliceosome (GO:0000398)	+	1.91	6.38e-06	0.000352
RNA splicing, via transesterification reactions with bulged adenosine as nucleophile (GO:0000377)	+	1.91	6.38e-06	0.000351
response to wounding (GO:0009611)	+	1.9	1.74e-09	1.95e-07
regulation of G1/S transition of mitotic cell cycle (GO:2000045)	+	1.89	0.00163	0.04
protein localization to nucleus (GO:0034504)	+	1.89	0.00116	0.0298
myeloid cell differentiation (GO:0030099)	+	1.89	0.000114	0.00445
mitotic prometaphase (GO:0000236)	+	1.88	0.00119	0.0305
cellular response to hypoxia (GO:0071456)	+	1.88	0.000508	0.0154
transcription initiation from RNA polymerase II promoter (GO:0006367)	+	1.87	0.000596	0.0175
wound healing (GO:0042060)	+	1.87	1.35e-07	1.02e-05
positive regulation of DNA metabolic process (GO:0051054)	+	1.87	0.000336	0.0108
negative regulation of cellular response to growth factor stimulus (GO:0090288)	+	1.87	0.00123	0.0313
transmembrane receptor protein serine/threonine kinase signaling pathway (GO:0007178)	+	1.86	0.00043	0.0132
regulation of ubiquitin-dependent protein catabolic process (GO:2000058)	+	1.86	0.00144	0.0358
hemostasis (GO:0007599)	+	1.86	1.98e-05	0.000966
cellular response to growth factor stimulus (GO:0071363)	+	1.85	2.73e-08	2.51e-06
positive regulation of epithelial cell proliferation (GO:0050679)	+	1.85	0.00058	0.0171
cellular response to oxygen levels (GO:0071453)	+	1.84	0.000361	0.0115
regulation of cysteine-type endopeptidase activity involved in apoptotic process (GO:0043281)	+	1.84	0.000361	0.0115
positive regulation of stress-activated MAPK cascade (GO:0032874)	+	1.84	0.00216	0.0496
regulation of gene expression, epigenetic (GO:0040029)	+	1.84	0.000234	0.00796
positive regulation of cell adhesion (GO:0045785)	+	1.84	4.69e-07	3.27e-05
positive regulation of cell migration (GO:0030335)	+	1.84	2.52e-08	2.33e-06
response to growth factor (GO:0070848)	+	1.83	2.81e-08	2.57e-06
cellular response to insulin stimulus (GO:0032869)	+	1.83	0.0014	0.035
cellular response to decreased oxygen levels (GO:0036294)	+	1.83	0.00069	0.0199
interaction with host (GO:0051701)	+	1.83	0.00179	0.0429
response to nutrient (GO:0007584)	+	1.83	0.00179	0.0428
blood vessel morphogenesis (GO:0048514)	+	1.82	1.29e-06	7.99e-05
gland development (GO:0048732)	+	1.82	1.07e-06	6.84e-05
tube morphogenesis (GO:0035239)	+	1.82	7.72e-10	9.66e-08
DNA replication (GO:0006260)	+	1.82	0.000401	0.0125
morphogenesis of an epithelium (GO:0002009)	+	1.81	6.27e-07	4.28e-05
vasculature development (GO:0001944)	+	1.81	5.46e-08	4.55e-06
regulation of cellular amide metabolic process (GO:0034248)	+	1.81	7.98e-07	5.22e-05
peptidyl-serine phosphorylation (GO:0018105)	+	1.81	0.00166	0.0406
protein acylation (GO:0043543)	+	1.81	0.00166	0.0405
blood vessel development (GO:0001568)	+	1.81	1.25e-07	9.59e-06
cellular response to oxidative stress (GO:0034599)	+	1.81	0.000236	0.008
striated muscle cell differentiation (GO:0051146)	+	1.81	0.000749	0.0212
negative regulation of neuron death (GO:1901215)	+	1.8	0.000663	0.0192
nucleocytoplasmic transport (GO:0006913)	+	1.8	0.000149	0.00548
cell cycle phase transition (GO:0044770)	+	1.8	6.78e-05	0.00285
glial cell differentiation (GO:0010001)	+	1.8	0.00172	0.0415
regulation of morphogenesis of an epithelium (GO:1905330)	+	1.8	0.00172	0.0415
negative regulation of protein kinase activity (GO:0006469)	+	1.8	0.000384	0.012
tissue morphogenesis (GO:0048729)	+	1.8	4.94e-08	4.25e-06
positive regulation of growth (GO:0045927)	+	1.79	0.000154	0.00566
negative regulation of kinase activity (GO:0033673)	+	1.79	0.000224	0.00769
positive regulation of innate immune response (GO:0045089)	+	1.79	0.000883	0.0242
regulation of actin filament organization (GO:0110053)	+	1.79	0.000142	0.00531
positive regulation of cell motility (GO:2000147)	+	1.78	7.07e-08	5.71e-06
nuclear transport (GO:0051169)	+	1.78	0.000168	0.00602
in utero embryonic development (GO:0001701)	+	1.78	6.14e-06	0.000341
RNA splicing (GO:0008380)	+	1.78	4.38e-06	0.000249
regulation of mRNA stability (GO:0043488)	+	1.78	0.00205	0.0475
regulation of mRNA metabolic process (GO:1903311)	+	1.78	2.38e-05	0.00113
tube development (GO:0035295)	+	1.78	1.61e-11	2.88e-09
histone modification (GO:0016570)	+	1.78	1.38e-05	0.000696
regulation of vasculature development (GO:1901342)	+	1.77	3.83e-05	0.00171
viral process (GO:0016032)	+	1.77	7.4e-11	1.19e-08
blood coagulation (GO:0007596)	+	1.77	0.000109	0.00426
regulation of translation (GO:0006417)	+	1.77	1.26e-05	0.000651
regulation of mitotic cell cycle phase transition (GO:1901990)	+	1.77	4.14e-06	0.000238
regulation of angiogenesis (GO:0045765)	+	1.77	9.7e-05	0.00384
peptidyl-serine modification (GO:0018209)	+	1.77	0.00151	0.0373
posttranscriptional regulation of gene expression (GO:0010608)	+	1.76	1.16e-07	9.01e-06
small GTPase mediated signal transduction (GO:0007264)	+	1.76	0.00031	0.0102
angiogenesis (GO:0001525)	+	1.76	7.15e-05	0.00298
regulation of neuron death (GO:1901214)	+	1.76	7.15e-05	0.00297
positive regulation of cell-cell adhesion (GO:0022409)	+	1.76	0.000201	0.00704
cellular response to chemical stress (GO:0062197)	+	1.76	0.000178	0.00635
positive regulation of organelle organization (GO:0010638)	+	1.76	1.43e-08	1.4e-06
coagulation (GO:0050817)	+	1.76	0.000118	0.00458
positive regulation of hemopoiesis (GO:1903708)	+	1.76	0.00194	0.0459
leukocyte differentiation (GO:0002521)	+	1.76	3.7e-05	0.00166
regulation of animal organ morphogenesis (GO:2000027)	+	1.76	0.000358	0.0114
covalent chromatin modification (GO:0016569)	+	1.76	2.13e-05	0.00104
cell division (GO:0051301)	+	1.75	8.94e-07	5.82e-05
viral life cycle (GO:0019058)	+	1.75	0.00114	0.0295
symbiotic process (GO:0044403)	+	1.75	2.83e-11	4.85e-09
positive regulation of intracellular transport (GO:0032388)	+	1.75	0.000934	0.0254
regulation of protein polymerization (GO:0032271)	+	1.75	0.000816	0.0229
positive regulation of cellular catabolic process (GO:0031331)	+	1.75	1.33e-05	0.000673
lymphocyte differentiation (GO:0030098)	+	1.74	0.000731	0.0209
nucleobase-containing compound transport (GO:0015931)	+	1.74	0.000389	0.0121
regulation of supramolecular fiber organization (GO:1902903)	+	1.74	2.35e-05	0.00112
epithelial tube morphogenesis (GO:0060562)	+	1.74	0.000154	0.00565
response to extracellular stimulus (GO:0009991)	+	1.74	4.23e-07	2.98e-05
proteasome-mediated ubiquitin-dependent protein catabolic process (GO:0043161)	+	1.74	8.22e-05	0.00332
regulation of protein-containing complex assembly (GO:0043254)	+	1.74	3.55e-06	0.000208
regulation of myeloid cell differentiation (GO:0045637)	+	1.74	0.000844	0.0235
endosomal transport (GO:0016197)	+	1.74	0.000844	0.0234
muscle cell differentiation (GO:0042692)	+	1.74	0.000747	0.0212
positive regulation of locomotion (GO:0040017)	+	1.74	2.74e-07	1.98e-05
hemopoiesis (GO:0030097)	+	1.74	1.3e-07	9.87e-06
negative regulation of mitotic cell cycle phase transition (GO:1901991)	+	1.73	0.00151	0.0373
regulation of cysteine-type endopeptidase activity (GO:2000116)	+	1.73	0.000957	0.0257
aging (GO:0007568)	+	1.73	0.000392	0.0122
mitotic cell cycle phase transition (GO:0044772)	+	1.73	0.000316	0.0104
positive regulation of cellular component movement (GO:0051272)	+	1.73	2.91e-07	2.09e-05
regulation of innate immune response (GO:0045088)	+	1.73	0.000184	0.00653
positive regulation of transferase activity (GO:0051347)	+	1.73	1.27e-08	1.26e-06
positive regulation of leukocyte cell-cell adhesion (GO:1903039)	+	1.72	0.00111	0.0287
regulation of microtubule-based process (GO:0032886)	+	1.72	0.000818	0.0229
regulation of DNA-binding transcription factor activity (GO:0051090)	+	1.72	9.73e-06	0.000507
positive regulation of kinase activity (GO:0033674)	+	1.72	1.62e-07	1.21e-05
transcription, DNA-templated (GO:0006351)	+	1.71	5.52e-07	3.8e-05
circulatory system development (GO:0072359)	+	1.71	3.12e-10	4.25e-08
response to light stimulus (GO:0009416)	+	1.71	0.000217	0.00748
nucleic acid-templated transcription (GO:0097659)	+	1.71	5.66e-07	3.88e-05
immune system development (GO:0002520)	+	1.71	4.14e-08	3.68e-06
cellular response to external stimulus (GO:0071496)	+	1.71	0.000101	0.00397
reproductive system development (GO:0061458)	+	1.71	1.27e-05	0.00065
signal transduction by protein phosphorylation (GO:0023014)	+	1.71	2.19e-05	0.00105
reproductive structure development (GO:0048608)	+	1.7	1.6e-05	0.000799
activation of protein kinase activity (GO:0032147)	+	1.7	0.000166	0.00595
chromatin organization (GO:0006325)	+	1.7	3.8e-08	3.4e-06
positive regulation of protein serine/threonine kinase activity (GO:0071902)	+	1.7	0.000131	0.00496
mitotic cell cycle process (GO:1903047)	+	1.7	6.77e-08	5.52e-06
regulation of cell cycle process (GO:0010564)	+	1.7	9.86e-09	9.92e-07
RNA biosynthetic process (GO:0032774)	+	1.69	7.48e-07	4.95e-05
positive regulation of catabolic process (GO:0009896)	+	1.69	1.12e-05	0.00058
positive regulation of protein kinase activity (GO:0045860)	+	1.69	2.19e-06	0.000131
T cell activation (GO:0042110)	+	1.69	0.0014	0.035
response to starvation (GO:0042594)	+	1.69	0.00171	0.0414
transcription by RNA polymerase II (GO:0006366)	+	1.69	3.1e-05	0.00144
response to nutrient levels (GO:0031667)	+	1.69	5.29e-06	0.000296
hematopoietic or lymphoid organ development (GO:0048534)	+	1.69	2.55e-07	1.85e-05
regulation of cellular response to stress (GO:0080135)	+	1.68	2.09e-08	1.98e-06
regulation of kinase activity (GO:0043549)	+	1.68	6.45e-10	8.27e-08
regulation of cell adhesion (GO:0030155)	+	1.68	5.44e-08	4.55e-06
proteasomal protein catabolic process (GO:0010498)	+	1.68	0.000179	0.00636
regulation of epithelial cell proliferation (GO:0050678)	+	1.68	0.00022	0.00754
MAPK cascade (GO:0000165)	+	1.68	6.01e-05	0.00258
enzyme linked receptor protein signaling pathway (GO:0007167)	+	1.68	5.11e-08	4.34e-06
positive regulation of response to biotic stimulus (GO:0002833)	+	1.68	0.00159	0.0389
urogenital system development (GO:0001655)	+	1.68	0.000352	0.0113
sex differentiation (GO:0007548)	+	1.67	0.000951	0.0255
protein targeting (GO:0006605)	+	1.67	0.000145	0.0054
negative regulation of transferase activity (GO:0051348)	+	1.67	0.000745	0.0213
positive regulation of cell cycle process (GO:0090068)	+	1.67	0.000762	0.0215
regulation of cell cycle phase transition (GO:1901987)	+	1.66	2.51e-05	0.00119
mitotic cell cycle (GO:0000278)	+	1.66	4.63e-08	4.04e-06
regulation of mitotic cell cycle (GO:0007346)	+	1.66	6.35e-07	4.3e-05
positive regulation of cell population proliferation (GO:0008284)	+	1.66	1.36e-09	1.6e-07
developmental growth (GO:0048589)	+	1.66	0.000137	0.00514
negative regulation of cell cycle process (GO:0010948)	+	1.66	0.000408	0.0126
regulation of protein catabolic process (GO:0042176)	+	1.66	8.16e-05	0.00331
regulation of cell-cell adhesion (GO:0022407)	+	1.66	5.22e-05	0.00229
positive regulation of defense response (GO:0031349)	+	1.66	0.000156	0.00566
negative regulation of phosphorylation (GO:0042326)	+	1.66	3.13e-05	0.00144
regulation of actin cytoskeleton organization (GO:0032956)	+	1.66	0.000236	0.00802
negative regulation of cell adhesion (GO:0007162)	+	1.66	0.0011	0.0286
regulation of DNA metabolic process (GO:0051052)	+	1.66	0.000172	0.00617
regulation of protein serine/threonine kinase activity (GO:0071900)	+	1.66	7.86e-06	0.000422
regulation of intracellular protein transport (GO:0033157)	+	1.65	0.00167	0.0408
negative regulation of protein phosphorylation (GO:0001933)	+	1.65	9.18e-05	0.00365
response to steroid hormone (GO:0048545)	+	1.65	0.00121	0.031
protein phosphorylation (GO:0006468)	+	1.65	9.89e-10	1.19e-07
positive regulation of cell cycle (GO:0045787)	+	1.65	0.000158	0.00574
regulation of transmembrane receptor protein serine/threonine kinase signaling pathway (GO:0090092)	+	1.65	0.00218	0.05
regulation of I-kappaB kinase/NF-kappaB signaling (GO:0043122)	+	1.65	0.00218	0.0499
chromosome organization (GO:0051276)	+	1.65	2.34e-10	3.35e-08
regulation of leukocyte cell-cell adhesion (GO:1903037)	+	1.64	0.000659	0.0192
establishment of protein localization to membrane (GO:0090150)	+	1.64	0.00104	0.0274
cellular response to lipid (GO:0071396)	+	1.64	2.16e-05	0.00105
regulation of intracellular transport (GO:0032386)	+	1.64	0.000315	0.0104
regulation of cytoskeleton organization (GO:0051493)	+	1.64	6.2e-06	0.000343
regulation of protein kinase activity (GO:0045859)	+	1.64	5.63e-08	4.67e-06
growth (GO:0040007)	+	1.64	0.000207	0.0072
regulation of transferase activity (GO:0051338)	+	1.64	6.49e-10	8.26e-08
regulation of binding (GO:0051098)	+	1.63	0.000289	0.0096
mRNA processing (GO:0006397)	+	1.63	3.18e-05	0.00146
regulation of actin filament-based process (GO:0032970)	+	1.63	0.000154	0.00565
protein localization to organelle (GO:0033365)	+	1.63	1.47e-07	1.1e-05
negative regulation of organelle organization (GO:0010639)	+	1.63	0.000189	0.00669
establishment of protein localization to organelle (GO:0072594)	+	1.63	7.38e-05	0.00306
positive regulation of response to external stimulus (GO:0032103)	+	1.63	2.26e-05	0.00109
autophagy (GO:0006914)	+	1.63	0.00119	0.0305
process utilizing autophagic mechanism (GO:0061919)	+	1.63	0.00119	0.0304
heart development (GO:0007507)	+	1.63	1.89e-05	0.000928
positive regulation of cellular component biogenesis (GO:0044089)	+	1.63	1.39e-05	0.000695
negative regulation of transcription by RNA polymerase II (GO:0000122)	+	1.62	2.48e-08	2.3e-06
post-translational protein modification (GO:0043687)	+	1.62	0.000414	0.0128
regulation of anatomical structure morphogenesis (GO:0022603)	+	1.62	2.94e-10	4.07e-08
negative regulation of cellular macromolecule biosynthetic process (GO:2000113)	+	1.62	5.38e-13	1.36e-10
negative regulation of protein modification process (GO:0031400)	+	1.62	4.29e-06	0.000246
endomembrane system organization (GO:0010256)	+	1.62	6.03e-05	0.00258
anatomical structure formation involved in morphogenesis (GO:0048646)	+	1.62	1.91e-08	1.82e-06
negative regulation of cellular component organization (GO:0051129)	+	1.62	6.31e-07	4.29e-05
cellular response to DNA damage stimulus (GO:0006974)	+	1.62	1.78e-07	1.31e-05
regulation of body fluid levels (GO:0050878)	+	1.62	3.29e-05	0.0015
lymphocyte activation (GO:0046649)	+	1.61	0.000302	0.00998
negative regulation of cell cycle (GO:0045786)	+	1.61	1.3e-05	0.000666
regulation of cell cycle (GO:0051726)	+	1.61	1.57e-10	2.37e-08
negative regulation of macromolecule biosynthetic process (GO:0010558)	+	1.61	6.01e-13	1.49e-10
transmembrane receptor protein tyrosine kinase signaling pathway (GO:0007169)	+	1.61	3.4e-05	0.00154
chordate embryonic development (GO:0043009)	+	1.61	3.67e-06	0.000214
negative regulation of transcription, DNA-templated (GO:0045892)	+	1.6	8.86e-11	1.41e-08
protein modification by small protein removal (GO:0070646)	+	1.6	0.00195	0.0459
regulation of cellular protein localization (GO:1903827)	+	1.6	1.69e-05	0.000838
negative regulation of phosphorus metabolic process (GO:0010563)	+	1.6	1.74e-05	0.000858
mRNA metabolic process (GO:0016071)	+	1.6	2.3e-06	0.000136
intracellular protein transport (GO:0006886)	+	1.59	1.87e-08	1.79e-06
negative regulation of cellular biosynthetic process (GO:0031327)	+	1.59	8.2e-13	1.95e-10
response to drug (GO:0042493)	+	1.59	0.00045	0.0138
embryo development ending in birth or egg hatching (GO:0009792)	+	1.59	4.93e-06	0.000277
cell-cell signaling by wnt (GO:0198738)	+	1.59	0.00107	0.028
Wnt signaling pathway (GO:0016055)	+	1.59	0.00107	0.0279
negative regulation of phosphate metabolic process (GO:0045936)	+	1.59	2.93e-05	0.00137
negative regulation of nucleic acid-templated transcription (GO:1903507)	+	1.58	1.66e-10	2.49e-08
response to radiation (GO:0009314)	+	1.58	0.000266	0.00893
negative regulation of nucleobase-containing compound metabolic process (GO:0045934)	+	1.58	3.52e-12	6.91e-10
muscle structure development (GO:0061061)	+	1.58	0.000129	0.00494
negative regulation of biosynthetic process (GO:0009890)	+	1.58	9.54e-13	2.23e-10
negative regulation of RNA biosynthetic process (GO:1902679)	+	1.58	1.75e-10	2.57e-08
regulation of cell migration (GO:0030334)	+	1.58	1.56e-07	1.16e-05
positive regulation of cellular protein localization (GO:1903829)	+	1.58	0.00132	0.0333
protein localization to membrane (GO:0072657)	+	1.57	6.56e-05	0.00277
regulation of response to biotic stimulus (GO:0002831)	+	1.57	0.000516	0.0156
negative regulation of RNA metabolic process (GO:0051253)	+	1.57	5.83e-11	9.55e-09
regulation of catabolic process (GO:0009894)	+	1.57	1.76e-08	1.7e-06
response to oxidative stress (GO:0006979)	+	1.57	0.000705	0.0203
cellular response to stress (GO:0033554)	+	1.57	1.14e-13	3.24e-11
regulation of cellular catabolic process (GO:0031329)	+	1.57	3.01e-07	2.15e-05
regulation of MAP kinase activity (GO:0043405)	+	1.57	0.00139	0.0349
regulation of cell growth (GO:0001558)	+	1.57	0.000467	0.0142
negative regulation of apoptotic process (GO:0043066)	+	1.57	2.02e-07	1.48e-05
regulation of cellular component biogenesis (GO:0044087)	+	1.56	8.54e-08	6.79e-06
positive regulation of protein transport (GO:0051222)	+	1.56	0.000888	0.0243
cell cycle process (GO:0022402)	+	1.56	2.92e-08	2.65e-06
negative regulation of programmed cell death (GO:0043069)	+	1.56	2.54e-07	1.85e-05
negative regulation of gene expression (GO:0010629)	+	1.56	6.91e-15	2.34e-12
cellular response to peptide (GO:1901653)	+	1.56	0.00211	0.0485
actin cytoskeleton organization (GO:0030036)	+	1.56	0.000113	0.00442
apoptotic process (GO:0006915)	+	1.55	4.71e-07	3.27e-05
negative regulation of cell death (GO:0060548)	+	1.55	8.1e-08	6.47e-06
cell cycle (GO:0007049)	+	1.55	2.92e-10	4.07e-08
regulation of hemopoiesis (GO:1903706)	+	1.55	0.000323	0.0105
regulation of organelle organization (GO:0033043)	+	1.55	6.37e-10	8.24e-08
regulation of Wnt signaling pathway (GO:0030111)	+	1.54	0.00155	0.0382
response to abiotic stimulus (GO:0009628)	+	1.54	1.41e-08	1.39e-06
positive regulation of establishment of protein localization (GO:1904951)	+	1.54	0.00111	0.0287
phosphorylation (GO:0016310)	+	1.54	1.68e-09	1.89e-07
cell population proliferation (GO:0008283)	+	1.54	0.000268	0.00898
cellular macromolecule localization (GO:0070727)	+	1.54	7.58e-12	1.4e-09
regulation of cell motility (GO:2000145)	+	1.54	3.71e-07	2.64e-05
cellular protein localization (GO:0034613)	+	1.54	1.14e-11	2.08e-09
positive regulation of intracellular signal transduction (GO:1902533)	+	1.53	1.18e-07	9.09e-06
actin filament-based process (GO:0030029)	+	1.53	6.46e-05	0.00274
macromolecule biosynthetic process (GO:0009059)	+	1.53	7.49e-12	1.4e-09
intracellular transport (GO:0046907)	+	1.53	1.36e-10	2.12e-08
forebrain development (GO:0030900)	+	1.53	0.0014	0.035
cellular response to endogenous stimulus (GO:0071495)	+	1.52	3.7e-08	3.32e-06
embryonic morphogenesis (GO:0048598)	+	1.52	0.000131	0.00497
regulation of locomotion (GO:0040012)	+	1.52	4.77e-07	3.3e-05
microtubule cytoskeleton organization (GO:0000226)	+	1.52	0.000215	0.0074
cellular response to organic cyclic compound (GO:0071407)	+	1.52	0.000407	0.0126
cellular macromolecule biosynthetic process (GO:0034645)	+	1.52	5.44e-11	9.1e-09
phospholipid metabolic process (GO:0006644)	+	1.52	0.00197	0.0463
positive regulation of developmental process (GO:0051094)	+	1.52	2.03e-09	2.22e-07
establishment of protein localization (GO:0045184)	+	1.51	1.75e-10	2.56e-08
head development (GO:0060322)	+	1.51	7.12e-06	0.000387
regulation of cellular component size (GO:0032535)	+	1.51	0.00201	0.047
regulation of cell morphogenesis (GO:0022604)	+	1.51	0.000505	0.0153
positive regulation of cellular component organization (GO:0051130)	+	1.51	4.73e-08	4.11e-06
RNA metabolic process (GO:0016070)	+	1.51	1.96e-10	2.84e-08
ribonucleoprotein complex biogenesis (GO:0022613)	+	1.5	0.00088	0.0242
negative regulation of nitrogen compound metabolic process (GO:0051172)	+	1.5	2.15e-15	7.77e-13
DNA repair (GO:0006281)	+	1.5	0.000553	0.0166
protein transport (GO:0015031)	+	1.5	1.38e-09	1.6e-07
regulation of cellular component movement (GO:0051270)	+	1.5	6.38e-07	4.3e-05
negative regulation of developmental process (GO:0051093)	+	1.5	1.45e-06	8.93e-05
embryo development (GO:0009790)	+	1.5	9.06e-07	5.88e-05
positive regulation of MAPK cascade (GO:0043410)	+	1.5	0.000378	0.0119
peptide transport (GO:0015833)	+	1.5	9.47e-10	1.16e-07
cellular response to oxygen-containing compound (GO:1901701)	+	1.5	4.64e-07	3.25e-05
regulation of growth (GO:0040008)	+	1.5	7.64e-05	0.00314
positive regulation of protein phosphorylation (GO:0001934)	+	1.5	1.05e-06	6.79e-05
positive regulation of macromolecule biosynthetic process (GO:0010557)	+	1.5	5.92e-12	1.15e-09
positive regulation of cell differentiation (GO:0045597)	+	1.49	1.54e-06	9.37e-05
positive regulation of transcription by RNA polymerase II (GO:0045944)	+	1.49	8.56e-08	6.77e-06
amide transport (GO:0042886)	+	1.49	1.37e-09	1.61e-07
positive regulation of phosphorylation (GO:0042327)	+	1.49	7.21e-07	4.84e-05
positive regulation of transcription, DNA-templated (GO:0045893)	+	1.49	1.77e-09	1.96e-07
response to endogenous stimulus (GO:0009719)	+	1.49	1.15e-08	1.15e-06
response to inorganic substance (GO:0010035)	+	1.48	0.000608	0.0179
regulation of phosphorylation (GO:0042325)	+	1.48	7.83e-10	9.65e-08
regulation of cellular localization (GO:0060341)	+	1.48	2.29e-06	0.000136
regulation of cellular macromolecule biosynthetic process (GO:2000112)	+	1.48	1.03e-23	1.26e-20
brain development (GO:0007420)	+	1.48	4.82e-05	0.00214
gene expression (GO:0010467)	+	1.48	2.71e-12	5.46e-10
regulation of cell population proliferation (GO:0042127)	+	1.48	1.06e-09	1.27e-07
DNA metabolic process (GO:0006259)	+	1.47	6.6e-05	0.00278
cytoskeleton organization (GO:0007010)	+	1.47	3.55e-07	2.53e-05
negative regulation of macromolecule metabolic process (GO:0010605)	+	1.47	1.51e-16	7.04e-14
protein localization (GO:0008104)	+	1.47	1.46e-12	3.14e-10
regulation of transcription by RNA polymerase II (GO:0006357)	+	1.47	1.23e-12	2.76e-10
response to peptide (GO:1901652)	+	1.47	0.00168	0.0409
cellular response to hormone stimulus (GO:0032870)	+	1.47	0.00086	0.0238
negative regulation of cellular metabolic process (GO:0031324)	+	1.47	5.99e-15	2.07e-12
positive regulation of nucleobase-containing compound metabolic process (GO:0045935)	+	1.47	5.51e-11	9.12e-09
positive regulation of nucleic acid-templated transcription (GO:1903508)	+	1.47	1.64e-09	1.88e-07
regulation of transcription, DNA-templated (GO:0006355)	+	1.47	1.03e-19	7.12e-17
positive regulation of RNA biosynthetic process (GO:1902680)	+	1.47	1.67e-09	1.9e-07
cellular response to organic substance (GO:0071310)	+	1.47	2.89e-13	7.66e-11
nucleic acid metabolic process (GO:0090304)	+	1.47	1.65e-12	3.51e-10
regulation of protein transport (GO:0051223)	+	1.47	0.000214	0.00741
positive regulation of gene expression (GO:0010628)	+	1.47	4.3e-13	1.12e-10
positive regulation of cellular biosynthetic process (GO:0031328)	+	1.47	2.59e-11	4.48e-09
negative regulation of protein metabolic process (GO:0051248)	+	1.47	1.28e-06	8.07e-05
regulation of macromolecule biosynthetic process (GO:0010556)	+	1.47	1.99e-23	2.11e-20
positive regulation of biosynthetic process (GO:0009891)	+	1.46	2.2e-11	3.88e-09
positive regulation of catalytic activity (GO:0043085)	+	1.46	2.33e-08	2.19e-06
ubiquitin-dependent protein catabolic process (GO:0006511)	+	1.46	0.00111	0.0287
intracellular signal transduction (GO:0035556)	+	1.46	2.5e-09	2.71e-07
macromolecule catabolic process (GO:0009057)	+	1.46	3.89e-06	0.000226
positive regulation of RNA metabolic process (GO:0051254)	+	1.46	9.76e-10	1.19e-07
positive regulation of apoptotic process (GO:0043065)	+	1.46	0.000294	0.00972
nucleobase-containing compound biosynthetic process (GO:0034654)	+	1.46	6.59e-06	0.000361
cell death (GO:0008219)	+	1.46	3.14e-06	0.000185
positive regulation of programmed cell death (GO:0043068)	+	1.46	0.000308	0.0102
aromatic compound biosynthetic process (GO:0019438)	+	1.46	2.37e-06	0.00014
regulation of phosphate metabolic process (GO:0019220)	+	1.46	5.04e-10	6.62e-08
regulation of phosphorus metabolic process (GO:0051174)	+	1.46	5.1e-10	6.65e-08
regulation of biosynthetic process (GO:0009889)	+	1.46	2.18e-24	3.16e-21
regulation of cellular biosynthetic process (GO:0031326)	+	1.46	8.98e-24	1.19e-20
nitrogen compound transport (GO:0071705)	+	1.46	4.8e-10	6.36e-08
regulation of nucleic acid-templated transcription (GO:1903506)	+	1.46	2.63e-19	1.67e-16
regulation of protein phosphorylation (GO:0001932)	+	1.46	4.16e-08	3.68e-06
regulation of RNA biosynthetic process (GO:2001141)	+	1.46	3.54e-19	2.16e-16
regulation of RNA metabolic process (GO:0051252)	+	1.46	7.85e-21	5.94e-18
programmed cell death (GO:0012501)	+	1.45	5.51e-06	0.000307
positive regulation of phosphorus metabolic process (GO:0010562)	+	1.45	1.48e-06	9.08e-05
positive regulation of phosphate metabolic process (GO:0045937)	+	1.45	1.48e-06	9.05e-05
regulation of nucleobase-containing compound metabolic process (GO:0019219)	+	1.45	2.7e-22	2.52e-19
peptidyl-amino acid modification (GO:0018193)	+	1.45	3.23e-05	0.00148
regulation of protein localization (GO:0032880)	+	1.45	1.32e-05	0.000671
heterocycle biosynthetic process (GO:0018130)	+	1.45	4.32e-06	0.000246
regulation of apoptotic process (GO:0042981)	+	1.45	3.13e-08	2.83e-06
regulation of cell differentiation (GO:0045595)	+	1.45	7.73e-10	9.61e-08
positive regulation of multicellular organismal process (GO:0051240)	+	1.45	2.18e-09	2.37e-07
modification-dependent protein catabolic process (GO:0019941)	+	1.44	0.0015	0.0371
regulation of response to stress (GO:0080134)	+	1.44	1.59e-08	1.54e-06
positive regulation of protein metabolic process (GO:0051247)	+	1.44	7.02e-09	7.25e-07
regulation of cellular component organization (GO:0051128)	+	1.44	1.97e-12	4.13e-10
positive regulation of protein modification process (GO:0031401)	+	1.44	1.27e-06	8.04e-05
negative regulation of metabolic process (GO:0009892)	+	1.44	5.41e-16	2.2e-13
regulation of anatomical structure size (GO:0090066)	+	1.44	0.00201	0.047
regulation of establishment of protein localization (GO:0070201)	+	1.44	0.000423	0.013
negative regulation of signal transduction (GO:0009968)	+	1.44	9.72e-07	6.28e-05
positive regulation of cellular protein metabolic process (GO:0032270)	+	1.44	2.41e-08	2.25e-06
cell activation (GO:0001775)	+	1.44	7.81e-06	0.000421
response to hormone (GO:0009725)	+	1.44	0.000119	0.00462
regulation of programmed cell death (GO:0043067)	+	1.43	5.97e-08	4.89e-06
modification-dependent macromolecule catabolic process (GO:0043632)	+	1.43	0.00205	0.0475
negative regulation of cellular protein metabolic process (GO:0032269)	+	1.43	1.25e-05	0.000646
positive regulation of molecular function (GO:0044093)	+	1.43	4.89e-09	5.14e-07
positive regulation of nitrogen compound metabolic process (GO:0051173)	+	1.43	3.86e-16	1.61e-13
phosphate-containing compound metabolic process (GO:0006796)	+	1.43	1.47e-10	2.25e-08
regulation of cell development (GO:0060284)	+	1.43	3.41e-05	0.00154
positive regulation of cellular metabolic process (GO:0031325)	+	1.43	4.57e-17	2.2e-14
cytokine-mediated signaling pathway (GO:0019221)	+	1.43	0.00045	0.0138
regulation of developmental process (GO:0050793)	+	1.43	6.55e-13	1.6e-10
phosphorus metabolic process (GO:0006793)	+	1.43	1.46e-10	2.25e-08
response to organic cyclic compound (GO:0014070)	+	1.43	7.61e-05	0.00313
regulation of protein modification process (GO:0031399)	+	1.43	3.78e-09	4e-07
macromolecule localization (GO:0033036)	+	1.43	3.13e-12	6.21e-10
organelle localization (GO:0051640)	+	1.42	0.00135	0.034
regulation of multicellular organismal development (GO:2000026)	+	1.42	4.33e-10	5.78e-08
cellular macromolecule catabolic process (GO:0044265)	+	1.42	7.6e-05	0.00314
response to lipid (GO:0033993)	+	1.42	0.000143	0.00533
positive regulation of macromolecule metabolic process (GO:0010604)	+	1.42	1.6e-17	8.21e-15
positive regulation of cell death (GO:0010942)	+	1.42	0.000505	0.0153
regulation of plasma membrane bounded cell projection organization (GO:0120035)	+	1.42	0.000667	0.0193
cellular response to cytokine stimulus (GO:0071345)	+	1.42	2.45e-05	0.00117
protein catabolic process (GO:0030163)	+	1.42	0.000746	0.0213
RNA processing (GO:0006396)	+	1.42	7.81e-05	0.0032
cellular response to nitrogen compound (GO:1901699)	+	1.42	0.000932	0.0253
anatomical structure morphogenesis (GO:0009653)	+	1.42	2.99e-10	4.09e-08
positive regulation of metabolic process (GO:0009893)	+	1.42	6.28e-19	3.7e-16
regulation of gene expression (GO:0010468)	+	1.42	1.54e-24	2.72e-21
negative regulation of signaling (GO:0023057)	+	1.42	7.38e-07	4.91e-05
negative regulation of cell differentiation (GO:0045596)	+	1.41	0.000551	0.0165
nucleobase-containing compound metabolic process (GO:0006139)	+	1.41	1.44e-12	3.13e-10
positive regulation of signal transduction (GO:0009967)	+	1.41	9.33e-08	7.34e-06
regulation of cell death (GO:0010941)	+	1.41	5.85e-08	4.82e-06
cellular response to organonitrogen compound (GO:0071417)	+	1.41	0.00168	0.0408
response to oxygen-containing compound (GO:1901700)	+	1.41	1.69e-07	1.25e-05
regulation of peptide transport (GO:0090087)	+	1.41	0.000856	0.0237
negative regulation of cell communication (GO:0010648)	+	1.41	1.34e-06	8.32e-05
central nervous system development (GO:0007417)	+	1.41	5.05e-05	0.00222
organelle organization (GO:0006996)	+	1.4	6.28e-16	2.5e-13
regulation of cell projection organization (GO:0031344)	+	1.4	0.000895	0.0244
cellular aromatic compound metabolic process (GO:0006725)	+	1.4	4.81e-13	1.23e-10
organic cyclic compound biosynthetic process (GO:1901362)	+	1.4	9.52e-06	0.000503
cellular protein modification process (GO:0006464)	+	1.4	4.97e-14	1.55e-11
protein modification process (GO:0036211)	+	1.4	4.97e-14	1.52e-11
regulation of MAPK cascade (GO:0043408)	+	1.4	0.000875	0.0241
response to cytokine (GO:0034097)	+	1.4	2.61e-05	0.00123
heterocycle metabolic process (GO:0046483)	+	1.4	1.04e-12	2.4e-10
positive regulation of transport (GO:0051050)	+	1.4	0.00013	0.00494
protein modification by small protein conjugation or removal (GO:0070647)	+	1.4	7.9e-05	0.00322
response to nitrogen compound (GO:1901698)	+	1.4	4.57e-05	0.00203
positive regulation of cell communication (GO:0010647)	+	1.4	4.96e-08	4.24e-06
cellular localization (GO:0051641)	+	1.4	7.56e-13	1.82e-10
establishment of localization in cell (GO:0051649)	+	1.4	4.08e-10	5.49e-08
regulation of intracellular signal transduction (GO:1902531)	+	1.39	7.14e-08	5.73e-06
positive regulation of signaling (GO:0023056)	+	1.39	5.23e-08	4.42e-06
cellular nitrogen compound metabolic process (GO:0034641)	+	1.39	1.81e-14	5.75e-12
cellular response to chemical stimulus (GO:0070887)	+	1.39	2.4e-12	4.89e-10
response to organic substance (GO:0010033)	+	1.39	1.27e-12	2.81e-10
regulation of proteolysis (GO:0030162)	+	1.39	0.000972	0.0258
cellular nitrogen compound biosynthetic process (GO:0044271)	+	1.39	1.07e-06	6.82e-05
cellular protein-containing complex assembly (GO:0034622)	+	1.39	0.000529	0.016
regulation of cellular protein metabolic process (GO:0032268)	+	1.39	4.88e-11	8.25e-09
response to organonitrogen compound (GO:0010243)	+	1.39	0.000148	0.00546
regulation of primary metabolic process (GO:0080090)	+	1.38	2.49e-28	1.98e-24
organic substance transport (GO:0071702)	+	1.38	5.37e-09	5.58e-07
cellular protein metabolic process (GO:0044267)	+	1.38	7.63e-16	2.96e-13
epithelium development (GO:0060429)	+	1.38	5.85e-05	0.00254
microtubule-based process (GO:0007017)	+	1.38	0.000783	0.022
regulation of protein metabolic process (GO:0051246)	+	1.38	2.56e-11	4.47e-09
cellular macromolecule metabolic process (GO:0044260)	+	1.38	2.47e-22	2.46e-19
regulation of nitrogen compound metabolic process (GO:0051171)	+	1.38	1.81e-26	4.79e-23
macromolecule modification (GO:0043412)	+	1.38	1.44e-13	3.96e-11
organic cyclic compound metabolic process (GO:1901360)	+	1.37	2.26e-12	4.67e-10
regulation of cellular metabolic process (GO:0031323)	+	1.37	7.83e-28	4.15e-24
organic substance biosynthetic process (GO:1901576)	+	1.37	1.07e-10	1.68e-08
negative regulation of molecular function (GO:0044092)	+	1.37	6.8e-05	0.00285
animal organ morphogenesis (GO:0009887)	+	1.36	0.000388	0.0121
regulation of catalytic activity (GO:0050790)	+	1.36	8.98e-09	9.15e-07
biosynthetic process (GO:0009058)	+	1.36	2.7e-10	3.83e-08
cellular component assembly (GO:0022607)	+	1.36	1.57e-08	1.53e-06
cellular component biogenesis (GO:0044085)	+	1.36	1.83e-09	2.02e-07
regulation of macromolecule metabolic process (GO:0060255)	+	1.35	1.04e-26	4.15e-23
regulation of neurogenesis (GO:0050767)	+	1.35	0.00131	0.033
developmental process involved in reproduction (GO:0003006)	+	1.35	0.000565	0.0168
negative regulation of response to stimulus (GO:0048585)	+	1.35	1.23e-06	7.83e-05
macromolecule metabolic process (GO:0043170)	+	1.35	7.94e-26	1.8e-22
leukocyte activation (GO:0045321)	+	1.35	0.000873	0.024
membrane organization (GO:0061024)	+	1.35	0.000764	0.0216
positive regulation of immune system process (GO:0002684)	+	1.35	0.00027	0.00901
negative regulation of cellular process (GO:0048523)	+	1.35	7.29e-18	3.86e-15
response to stress (GO:0006950)	+	1.35	1.09e-12	2.48e-10
regulation of metabolic process (GO:0019222)	+	1.34	1.3e-28	2.07e-24
regulation of molecular function (GO:0065009)	+	1.34	2.79e-10	3.92e-08
cellular biosynthetic process (GO:0044249)	+	1.34	5.2e-09	5.44e-07
cell development (GO:0048468)	+	1.34	9.59e-06	0.000505
neurogenesis (GO:0022008)	+	1.34	9.65e-06	0.000505
regulation of response to external stimulus (GO:0032101)	+	1.34	0.000209	0.00728
carbohydrate derivative metabolic process (GO:1901135)	+	1.33	0.000824	0.023
generation of neurons (GO:0048699)	+	1.33	2.28e-05	0.00109
regulation of biological quality (GO:0065008)	+	1.33	2.88e-13	7.77e-11
regulation of signal transduction (GO:0009966)	+	1.33	7.26e-10	9.16e-08
nervous system development (GO:0007399)	+	1.33	1.25e-07	9.54e-06
positive regulation of cellular process (GO:0048522)	+	1.33	1.64e-19	1.08e-16
regulation of nervous system development (GO:0051960)	+	1.33	0.00147	0.0366
cellular catabolic process (GO:0044248)	+	1.32	9.29e-06	0.000494
protein metabolic process (GO:0019538)	+	1.32	7.85e-14	2.27e-11
protein-containing complex subunit organization (GO:0043933)	+	1.31	8.84e-05	0.00352
regulation of immune system process (GO:0002682)	+	1.31	2.85e-05	0.00133
organic substance catabolic process (GO:1901575)	+	1.31	2.15e-05	0.00104
tissue development (GO:0009888)	+	1.31	2.17e-05	0.00105
catabolic process (GO:0009056)	+	1.31	4.53e-06	0.000256
regulation of localization (GO:0032879)	+	1.31	7.04e-08	5.71e-06
nitrogen compound metabolic process (GO:0006807)	+	1.31	1.21e-23	1.38e-20
positive regulation of biological process (GO:0048518)	+	1.31	5.41e-20	3.91e-17
positive regulation of response to stimulus (GO:0048584)	+	1.31	7.96e-07	5.23e-05
cellular component organization or biogenesis (GO:0071840)	+	1.3	5.59e-18	3.07e-15
negative regulation of biological process (GO:0048519)	+	1.3	1.65e-16	7.28e-14
cellular metabolic process (GO:0044237)	+	1.3	1.37e-26	4.35e-23
protein-containing complex assembly (GO:0065003)	+	1.3	0.000544	0.0163
regulation of cell communication (GO:0010646)	+	1.3	1.42e-09	1.64e-07
cellular component organization (GO:0016043)	+	1.3	2.66e-16	1.15e-13
organonitrogen compound metabolic process (GO:1901564)	+	1.3	2.53e-15	8.94e-13
interspecies interaction between organisms (GO:0044419)	+	1.29	1.47e-05	0.000733
regulation of signaling (GO:0023051)	+	1.29	2.76e-09	2.96e-07
organic substance metabolic process (GO:0071704)	+	1.28	7.9e-25	1.57e-21
regulation of multicellular organismal process (GO:0051239)	+	1.28	4.85e-08	4.19e-06
cellular developmental process (GO:0048869)	+	1.28	3e-09	3.2e-07
primary metabolic process (GO:0044238)	+	1.27	3.09e-21	2.46e-18
animal organ development (GO:0048513)	+	1.27	1.39e-07	1.05e-05
cell differentiation (GO:0030154)	+	1.27	9.25e-09	9.37e-07
homeostatic process (GO:0042592)	+	1.27	0.000333	0.0108
system development (GO:0048731)	+	1.27	1.68e-10	2.5e-08
regulation of transport (GO:0051049)	+	1.27	0.000182	0.00646
multicellular organism development (GO:0007275)	+	1.27	6.78e-12	1.3e-09
metabolic process (GO:0008152)	+	1.26	1.93e-24	3.06e-21
developmental process (GO:0032502)	+	1.26	5.67e-14	1.7e-11
reproductive process (GO:0022414)	+	1.25	0.00206	0.0476
cell surface receptor signaling pathway (GO:0007166)	+	1.25	3e-05	0.00139
anatomical structure development (GO:0048856)	+	1.25	1.42e-11	2.57e-09
reproduction (GO:0000003)	+	1.25	0.00209	0.048
regulation of response to stimulus (GO:0048583)	+	1.25	8.74e-09	8.96e-07
vesicle-mediated transport (GO:0016192)	+	1.25	0.00037	0.0117
localization (GO:0051179)	+	1.23	6.31e-11	1.02e-08
establishment of localization (GO:0051234)	+	1.22	5.33e-08	4.49e-06
transport (GO:0006810)	+	1.21	3.73e-07	2.63e-05
response to chemical (GO:0042221)	+	1.19	7.02e-06	0.000382
regulation of cellular process (GO:0050794)	+	1.15	1.21e-13	3.37e-11
regulation of biological process (GO:0050789)	+	1.14	8.93e-15	2.96e-12
biological regulation (GO:0065007)	+	1.14	1.56e-16	7.07e-14
cellular response to stimulus (GO:0051716)	+	1.13	1.76e-05	0.000869
multicellular organismal process (GO:0032501)	+	1.11	0.000195	0.00689
cellular process (GO:0009987)	+	1.1	1.14e-18	6.47e-16
response to stimulus (GO:0050896)	+	1.09	0.000319	0.0104
biological_process (GO:0008150)	+	1.08	2.93e-21	2.59e-18
nervous system process (GO:0050877)	-	0.67	1.08e-05	0.000559
G protein-coupled receptor signaling pathway (GO:0007186)	-	0.59	1.04e-07	8.14e-06
adaptive immune response (GO:0002250)	-	0.55	6.95e-05	0.00291
Unclassified (UNCLASSIFIED)	-	0.54	2.93e-21	2.45e-18
sensory perception (GO:0007600)	-	0.47	1.28e-09	1.52e-07
detection of stimulus (GO:0051606)	-	0.44	4.44e-08	3.9e-06
keratinocyte differentiation (GO:0030216)	-	0.42	0.000748	0.0212
complement activation (GO:0006956)	-	0.29	0.000569	0.0169
keratinization (GO:0031424)	-	0.27	3.32e-05	0.00151
detection of chemical stimulus (GO:0009593)	-	0.23	7.11e-12	1.35e-09
complement activation, classical pathway (GO:0006958)	-	0.21	0.000163	0.00589
humoral immune response mediated by circulating immunoglobulin (GO:0002455)	-	0.21	0.000121	0.00466
sensory perception of chemical stimulus (GO:0007606)	-	0.19	6.84e-14	2.01e-11
peptide cross-linking (GO:0018149)	-	0.17	0.0018	0.0428
phagocytosis, recognition (GO:0006910)	-	0.16	0.00127	0.0322
detection of stimulus involved in sensory perception (GO:0050906)	-	0.16	9.31e-16	3.52e-13
sensory perception of smell (GO:0007608)	-	0.13	1.18e-14	3.82e-12
detection of chemical stimulus involved in sensory perception (GO:0050907)	-	0.12	1.66e-15	6.14e-13
detection of chemical stimulus involved in sensory perception of smell (GO:0050911)	-	0.06	2.49e-17	1.24e-14
opsonization (GO:0008228)	-	< 0.01	0.000709	0.0204
Downregulated
regulation of lens fiber cell differentiation (GO:1902746)	+	4.98	0.00304	0.046
ER overload response (GO:0006983)	+	4.8	0.000934	0.0173
negative regulation of androgen receptor signaling pathway (GO:0060766)	+	4.27	0.000934	0.0173
positive regulation of transcription from RNA polymerase II promoter involved in cellular response to chemical stimulus (GO:1901522)	+	4	8.92e-05	0.0022
myelin maintenance (GO:0043217)	+	4	0.00134	0.0233
neuronal stem cell population maintenance (GO:0097150)	+	3.9	0.000187	0.00415
androgen receptor signaling pathway (GO:0030521)	+	3.84	0.000588	0.0117
cellular response to prostaglandin E stimulus (GO:0071380)	+	3.77	0.00187	0.0308
cellular response to arsenic-containing substance (GO:0071243)	+	3.66	0.000811	0.0154
G1 phase (GO:0051318)	+	3.66	0.000811	0.0154
mitotic G1 phase (GO:0000080)	+	3.66	0.000811	0.0154
response to prostaglandin E (GO:0034695)	+	3.59	0.000355	0.00745
negative regulation of peptidyl-threonine phosphorylation (GO:0010801)	+	3.56	0.00256	0.0401
stress granule assembly (GO:0034063)	+	3.52	0.00168	0.0282
positive regulation of gene silencing by miRNA (GO:2000637)	+	3.47	0.000725	0.0141
atrioventricular valve morphogenesis (GO:0003181)	+	3.47	0.000725	0.0141
atrioventricular valve development (GO:0003171)	+	3.45	0.000479	0.00972
negative regulation of intracellular steroid hormone receptor signaling pathway (GO:0033144)	+	3.38	6.13e-05	0.00159
regulation of nuclear-transcribed mRNA catabolic process, deadenylation-dependent decay (GO:1900151)	+	3.36	0.00225	0.036
positive regulation of posttranscriptional gene silencing (GO:0060148)	+	3.33	0.000968	0.0178
response to arsenic-containing substance (GO:0046685)	+	3.29	0.000122	0.00287
cardiac epithelial to mesenchymal transition (GO:0060317)	+	3.2	0.00127	0.0224
regulation of androgen receptor signaling pathway (GO:0060765)	+	3.2	0.00127	0.0224
heterochromatin assembly (GO:0031507)	+	3.2	0.000839	0.0158
embryonic hemopoiesis (GO:0035162)	+	3.2	0.00296	0.045
response to prostaglandin (GO:0034694)	+	3.11	0.000475	0.00969
Schwann cell development (GO:0014044)	+	3.1	0.000719	0.014
regulation of pri-miRNA transcription by RNA polymerase II (GO:1902893)	+	3.08	1.55e-05	0.00049
response to misfolded protein (GO:0051788)	+	3.07	0.00252	0.0397
positive regulation of pri-miRNA transcription by RNA polymerase II (GO:1902895)	+	3.04	0.000178	0.004
ER-nucleus signaling pathway (GO:0006984)	+	3.03	0.000269	0.00574
cellular senescence (GO:0090398)	+	3	0.000926	0.0172
intrinsic apoptotic signaling pathway in response to DNA damage by p53 class mediator (GO:0042771)	+	2.99	0.0014	0.0242
myelination in peripheral nervous system (GO:0022011)	+	2.97	0.00213	0.0345
peripheral nervous system axon ensheathment (GO:0032292)	+	2.97	0.00213	0.0345
positive regulation of cardiac muscle cell proliferation (GO:0060045)	+	2.96	0.00324	0.0483
positive regulation of transcription from RNA polymerase II promoter in response to stress (GO:0036003)	+	2.96	0.00324	0.0483
stem cell division (GO:0017145)	+	2.93	0.000782	0.0149
DNA damage response, signal transduction by p53 class mediator (GO:0030330)	+	2.93	4.62e-07	2.07e-05
regulation of oxidative stress-induced neuron death (GO:1903203)	+	2.87	0.00271	0.042
DNA damage response, signal transduction by p53 class mediator resulting in cell cycle arrest (GO:0006977)	+	2.87	3.23e-05	0.000925
positive regulation of neuron apoptotic process (GO:0043525)	+	2.87	3.23e-05	0.000923
heterochromatin organization (GO:0070828)	+	2.87	0.000996	0.0182
positive regulation of G1/S transition of mitotic cell cycle (GO:1900087)	+	2.85	0.00151	0.0259
heart valve morphogenesis (GO:0003179)	+	2.83	0.00011	0.00262
regulation of G0 to G1 transition (GO:0070316)	+	2.83	0.000489	0.00989
regulation of keratinocyte proliferation (GO:0010837)	+	2.83	0.0023	0.0368
signal transduction involved in mitotic G1 DNA damage checkpoint (GO:0072431)	+	2.82	3.87e-05	0.00108
signal transduction involved in mitotic cell cycle checkpoint (GO:0072413)	+	2.82	3.87e-05	0.00108
signal transduction involved in mitotic DNA integrity checkpoint (GO:1902403)	+	2.82	3.87e-05	0.00108
signal transduction involved in mitotic DNA damage checkpoint (GO:1902402)	+	2.82	3.87e-05	0.00107
intracellular signal transduction involved in G1 DNA damage checkpoint (GO:1902400)	+	2.82	3.87e-05	0.00107
positive regulation of cell cycle arrest (GO:0071158)	+	2.82	1.31e-06	5.32e-05
signal transduction by p53 class mediator (GO:0072331)	+	2.81	5.02e-09	3.02e-07
negative regulation of G0 to G1 transition (GO:0070317)	+	2.79	0.00112	0.02
positive regulation of peptidyl-lysine acetylation (GO:2000758)	+	2.75	0.00257	0.0403
heart valve development (GO:0003170)	+	2.73	5.67e-05	0.00149
circadian regulation of gene expression (GO:0032922)	+	2.72	4.84e-05	0.0013
regulation of extrinsic apoptotic signaling pathway via death domain receptors (GO:1902041)	+	2.71	8.46e-05	0.0021
regulation of intracellular steroid hormone receptor signaling pathway (GO:0033143)	+	2.71	8.21e-06	0.000278
artery morphogenesis (GO:0048844)	+	2.69	0.000108	0.00258
signal transduction involved in cell cycle checkpoint (GO:0072395)	+	2.68	1.82e-05	0.000554
positive regulation of cyclin-dependent protein kinase activity (GO:1904031)	+	2.67	0.00293	0.0446
positive regulation of neuron death (GO:1901216)	+	2.65	1.17e-06	4.85e-05
signal transduction involved in DNA damage checkpoint (GO:0072422)	+	2.63	3.1e-05	0.000894
signal transduction involved in DNA integrity checkpoint (GO:0072401)	+	2.63	3.1e-05	0.000892
positive regulation of glucose metabolic process (GO:0010907)	+	2.63	0.00225	0.0361
signal transduction in response to DNA damage (GO:0042770)	+	2.62	6.83e-07	2.95e-05
regulation of cardiac muscle cell proliferation (GO:0060043)	+	2.62	0.00117	0.0209
mitotic G1 DNA damage checkpoint (GO:0031571)	+	2.62	8.88e-05	0.00219
cellular response to vascular endothelial growth factor stimulus (GO:0035924)	+	2.59	0.00176	0.0293
prostate gland development (GO:0030850)	+	2.59	0.00176	0.0293
negative regulation of GTPase activity (GO:0034260)	+	2.59	0.000935	0.0173
mitotic G1/S transition checkpoint (GO:0044819)	+	2.58	0.000101	0.00246
G1 DNA damage checkpoint (GO:0044783)	+	2.58	0.000101	0.00245
positive regulation of protein acetylation (GO:1901985)	+	2.56	0.0014	0.0242
regulation of cell cycle arrest (GO:0071156)	+	2.56	1.17e-06	4.85e-05
positive regulation of mitotic cell cycle phase transition (GO:1901992)	+	2.55	2.65e-05	0.000772
regulation of monooxygenase activity (GO:0032768)	+	2.54	0.000431	0.00888
intracellular steroid hormone receptor signaling pathway (GO:0030518)	+	2.54	0.000855	0.0161
negative regulation of gliogenesis (GO:0014014)	+	2.53	0.00208	0.0339
regulation of transcription initiation from RNA polymerase II promoter (GO:0060260)	+	2.53	3.89e-05	0.00108
astrocyte differentiation (GO:0048708)	+	2.52	0.000639	0.0126
intrinsic apoptotic signaling pathway by p53 class mediator (GO:0072332)	+	2.51	0.00127	0.0224
glial cell development (GO:0021782)	+	2.51	1.06e-06	4.44e-05
regulation of DNA-templated transcription, initiation (GO:2000142)	+	2.49	1.74e-05	0.000539
peptidyl-threonine phosphorylation (GO:0018107)	+	2.48	0.000124	0.0029
positive regulation of epithelial to mesenchymal transition (GO:0010718)	+	2.45	0.00279	0.0429
regulation of transcription regulatory region DNA binding (GO:2000677)	+	2.45	0.00107	0.0192
regulation of cell aging (GO:0090342)	+	2.43	0.00208	0.0338
cellular response to nerve growth factor stimulus (GO:1990090)	+	2.42	0.00157	0.0268
negative regulation of fat cell differentiation (GO:0045599)	+	2.4	0.00307	0.0463
response to amyloid-beta (GO:1904645)	+	2.4	0.00307	0.0463
negative regulation of DNA binding (GO:0043392)	+	2.4	0.00121	0.0216
maintenance of cell number (GO:0098727)	+	2.39	4.26e-07	1.92e-05
stem cell population maintenance (GO:0019827)	+	2.38	6.17e-07	2.69e-05
negative regulation of transforming growth factor beta receptor signaling pathway (GO:0030512)	+	2.37	0.000134	0.00311
transforming growth factor beta receptor signaling pathway (GO:0007179)	+	2.37	2.47e-05	0.000729
peptidyl-threonine modification (GO:0018210)	+	2.36	0.000158	0.00359
regulation of megakaryocyte differentiation (GO:0045652)	+	2.36	0.0014	0.0242
intrinsic apoptotic signaling pathway in response to DNA damage (GO:0008630)	+	2.35	0.000473	0.00966
regulation of blood vessel endothelial cell migration (GO:0043535)	+	2.34	6.74e-05	0.00172
regulation of vascular associated smooth muscle cell proliferation (GO:1904705)	+	2.34	0.00263	0.0409
cardiac septum morphogenesis (GO:0060411)	+	2.34	0.000365	0.00764
cellular response to transforming growth factor beta stimulus (GO:0071560)	+	2.33	5.19e-07	2.3e-05
regulation of actomyosin structure organization (GO:0110020)	+	2.33	4.09e-05	0.00113
cellular response to ketone (GO:1901655)	+	2.33	4.09e-05	0.00113
cell aging (GO:0007569)	+	2.33	0.000907	0.0169
roof of mouth development (GO:0060021)	+	2.32	9.77e-05	0.00238
negative regulation of translation (GO:0017148)	+	2.32	1.6e-06	6.36e-05
cellular response to heat (GO:0034605)	+	2.32	0.00239	0.038
negative regulation of cellular response to transforming growth factor beta stimulus (GO:1903845)	+	2.32	0.000246	0.00535
positive regulation of carbohydrate metabolic process (GO:0045913)	+	2.32	0.000246	0.00534
cardiac ventricle morphogenesis (GO:0003208)	+	2.31	0.000532	0.0107
response to transforming growth factor beta (GO:0071559)	+	2.31	3.38e-07	1.55e-05
regulation of protein acetylation (GO:1901983)	+	2.31	0.000416	0.00858
cellular response to leukemia inhibitory factor (GO:1990830)	+	2.31	6.8e-05	0.00173
response to leukemia inhibitory factor (GO:1990823)	+	2.31	6.8e-05	0.00172
axo-dendritic transport (GO:0008088)	+	2.29	0.001	0.0183
positive regulation of cell cycle phase transition (GO:1901989)	+	2.28	7.28e-05	0.00184
mitotic DNA damage checkpoint (GO:0044773)	+	2.28	7.28e-05	0.00183
mitotic cytokinesis (GO:0000281)	+	2.28	0.000604	0.012
outflow tract morphogenesis (GO:0003151)	+	2.28	0.000604	0.012
negative regulation of protein serine/threonine kinase activity (GO:0071901)	+	2.28	3.75e-06	0.000138
regulation of epithelial to mesenchymal transition (GO:0010717)	+	2.28	0.000158	0.0036
negative regulation of G1/S transition of mitotic cell cycle (GO:2000134)	+	2.27	4.22e-05	0.00116
positive regulation of myeloid cell differentiation (GO:0045639)	+	2.26	0.000105	0.00252
regulation of oxidative stress-induced cell death (GO:1903201)	+	2.26	0.00112	0.0201
response to hydrogen peroxide (GO:0042542)	+	2.26	2.16e-05	0.000648
epithelial to mesenchymal transition (GO:0001837)	+	2.26	0.000877	0.0164
mitotic DNA integrity checkpoint (GO:0044774)	+	2.25	4.72e-05	0.00127
regulation of reactive oxygen species biosynthetic process (GO:1903426)	+	2.25	0.000201	0.00443
intrinsic apoptotic signaling pathway (GO:0097193)	+	2.25	2.4e-06	9.12e-05
regulation of alternative mRNA splicing, via spliceosome (GO:0000381)	+	2.25	0.000738	0.0143
positive regulation of cellular carbohydrate metabolic process (GO:0010676)	+	2.24	0.00279	0.043
mammary gland epithelium development (GO:0061180)	+	2.24	0.00279	0.0429
regulation of peptidyl-lysine acetylation (GO:2000756)	+	2.24	0.00212	0.0344
regulation of G1/S transition of mitotic cell cycle (GO:2000045)	+	2.23	1.92e-06	7.41e-05
artery development (GO:0060840)	+	2.23	0.000258	0.00557
chromatin organization involved in regulation of transcription (GO:0034401)	+	2.23	0.000258	0.00556
negative regulation of mRNA metabolic process (GO:1903312)	+	2.23	0.000258	0.00555
positive regulation of muscle tissue development (GO:1901863)	+	2.23	0.00127	0.0224
chondrocyte differentiation (GO:0002062)	+	2.23	0.00127	0.0223
negative regulation of MAP kinase activity (GO:0043407)	+	2.22	0.00106	0.0192
steroid hormone mediated signaling pathway (GO:0043401)	+	2.22	0.00106	0.0191
cellular response to acid chemical (GO:0071229)	+	2.22	0.000802	0.0153
positive regulation of endothelial cell migration (GO:0010595)	+	2.22	9.73e-05	0.00238
negative regulation of cellular amide metabolic process (GO:0034249)	+	2.22	2.09e-06	8.04e-05
cellular response to mechanical stimulus (GO:0071260)	+	2.21	0.000613	0.0122
negative regulation of cell cycle G1/S phase transition (GO:1902807)	+	2.21	8.37e-05	0.00208
regulation of myeloid cell differentiation (GO:0045637)	+	2.21	7.45e-09	4.37e-07
regulation of stress fiber assembly (GO:0051492)	+	2.21	0.00041	0.00848
modulation by host of symbiont process (GO:0051851)	+	2.21	0.00307	0.0464
regulation of organ growth (GO:0046620)	+	2.2	0.000179	0.00402
ATP-dependent chromatin remodeling (GO:0043044)	+	2.19	0.000881	0.0165
odontogenesis (GO:0042476)	+	2.19	4.12e-05	0.00113
regulation of cardiac muscle tissue development (GO:0055024)	+	2.19	0.000682	0.0133
hippocampus development (GO:0021766)	+	2.19	0.000788	0.015
regulation of DNA binding (GO:0051101)	+	2.18	2.64e-05	0.000772
glial cell differentiation (GO:0010001)	+	2.18	6.37e-07	2.77e-05
regulation of endothelial cell migration (GO:0010594)	+	2.17	2.31e-06	8.84e-05
regulation of cell-matrix adhesion (GO:0001952)	+	2.17	6.59e-05	0.00169
protein stabilization (GO:0050821)	+	2.17	4.14e-07	1.88e-05
negative regulation of RNA catabolic process (GO:1902369)	+	2.17	0.00292	0.0447
positive regulation of muscle organ development (GO:0048636)	+	2.17	0.00292	0.0446
response to acid chemical (GO:0001101)	+	2.17	1.74e-05	0.000538
regulation of lipid kinase activity (GO:0043550)	+	2.17	0.00292	0.0446
positive regulation of striated muscle tissue development (GO:0045844)	+	2.17	0.00292	0.0445
cellular response to drug (GO:0035690)	+	2.17	0.00218	0.0352
JNK cascade (GO:0007254)	+	2.16	0.000831	0.0157
cellular response to alcohol (GO:0097306)	+	2.16	0.000625	0.0123
embryonic skeletal system morphogenesis (GO:0048704)	+	2.16	0.000285	0.00605
regulation of transforming growth factor beta receptor signaling pathway (GO:0017015)	+	2.15	9.31e-05	0.00228
negative regulation of transmembrane receptor protein serine/threonine kinase signaling pathway (GO:0090101)	+	2.15	2.72e-05	0.000791
positive regulation of cell cycle process (GO:0090068)	+	2.15	5.92e-10	4.15e-08
regulation of heart growth (GO:0060420)	+	2.14	0.00312	0.0469
cranial skeletal system development (GO:1904888)	+	2.14	0.00312	0.0469
positive regulation of nucleocytoplasmic transport (GO:0046824)	+	2.14	0.00312	0.0468
endothelial cell differentiation (GO:0045446)	+	2.14	0.00158	0.0269
regulation of actin filament bundle assembly (GO:0032231)	+	2.14	0.000339	0.00714
regulation of telomere maintenance (GO:0032204)	+	2.14	0.00158	0.0269
odontogenesis of dentin-containing tooth (GO:0042475)	+	2.14	0.00158	0.0268
response to reactive oxygen species (GO:0000302)	+	2.12	6.29e-07	2.74e-05
chromatin remodeling (GO:0006338)	+	2.12	1.66e-06	6.56e-05
regulation of cell cycle G1/S phase transition (GO:1902806)	+	2.12	2.72e-06	0.000103
limb morphogenesis (GO:0035108)	+	2.12	1.58e-05	0.000496
appendage morphogenesis (GO:0035107)	+	2.12	1.58e-05	0.000495
cellular response to topologically incorrect protein (GO:0035967)	+	2.12	2.1e-05	0.000631
cellular response to reactive oxygen species (GO:0034614)	+	2.12	5.38e-05	0.00142
regulation of gliogenesis (GO:0014013)	+	2.12	8.16e-05	0.00204
regulation of cellular response to transforming growth factor beta stimulus (GO:1903844)	+	2.12	0.000106	0.00254
regulation of mRNA splicing, via spliceosome (GO:0048024)	+	2.12	0.000184	0.00411
cardiocyte differentiation (GO:0035051)	+	2.12	0.000216	0.00473
negative regulation of extrinsic apoptotic signaling pathway (GO:2001237)	+	2.12	0.000279	0.00594
cellular response to decreased oxygen levels (GO:0036294)	+	2.11	5.71e-07	2.51e-05
gliogenesis (GO:0042063)	+	2.11	9.22e-08	4.57e-06
chromatin organization involved in negative regulation of transcription (GO:0097549)	+	2.11	0.002	0.0328
ventricular septum development (GO:0003281)	+	2.11	0.00258	0.0405
DNA damage checkpoint (GO:0000077)	+	2.1	3.39e-05	0.000962
embryonic limb morphogenesis (GO:0030326)	+	2.1	0.000101	0.00244
embryonic appendage morphogenesis (GO:0035113)	+	2.1	0.000101	0.00244
positive regulation of chromatin organization (GO:1905269)	+	2.1	0.000115	0.00274
cytokinesis (GO:0000910)	+	2.1	0.000259	0.00557
DNA integrity checkpoint (GO:0031570)	+	2.09	2.36e-05	0.000701
cellular response to steroid hormone stimulus (GO:0071383)	+	2.09	4.1e-05	0.00113
endothelium development (GO:0003158)	+	2.09	0.000898	0.0167
regulation of muscle tissue development (GO:1901861)	+	2.09	4.77e-05	0.00129
regulation of striated muscle tissue development (GO:0016202)	+	2.09	6.16e-05	0.00159
regulation of gene silencing by miRNA (GO:0060964)	+	2.09	0.00105	0.0191
ephrin receptor signaling pathway (GO:0048013)	+	2.09	0.00136	0.0237
regulation of circadian rhythm (GO:0042752)	+	2.08	0.000126	0.00295
regulation of ATP metabolic process (GO:1903578)	+	2.08	0.000126	0.00295
regulation of myeloid leukocyte differentiation (GO:0002761)	+	2.08	0.000126	0.00294
developmental growth involved in morphogenesis (GO:0060560)	+	2.08	0.000162	0.00367
endoderm development (GO:0007492)	+	2.08	0.00316	0.0473
lens development in camera-type eye (GO:0002088)	+	2.08	0.00316	0.0473
limbic system development (GO:0021761)	+	2.08	0.000275	0.00587
response to topologically incorrect protein (GO:0035966)	+	2.08	2.45e-06	9.31e-05
ubiquitin-dependent ERAD pathway (GO:0030433)	+	2.08	0.00285	0.0438
female sex differentiation (GO:0046660)	+	2.08	0.000363	0.00761
response to endoplasmic reticulum stress (GO:0034976)	+	2.08	5.32e-08	2.71e-06
response to ionizing radiation (GO:0010212)	+	2.08	4.33e-05	0.00118
response to glucose (GO:0009749)	+	2.08	5.72e-05	0.0015
development of primary male sexual characteristics (GO:0046546)	+	2.07	5.24e-05	0.00139
regulation of protein stability (GO:0031647)	+	2.07	3.23e-09	2e-07
cellular response to oxygen levels (GO:0071453)	+	2.07	6.05e-07	2.65e-05
myeloid leukocyte differentiation (GO:0002573)	+	2.07	0.000196	0.00434
stress-activated protein kinase signaling cascade (GO:0031098)	+	2.07	0.000196	0.00433
positive regulation of animal organ morphogenesis (GO:0110110)	+	2.06	0.00169	0.0283
regulation of carbohydrate catabolic process (GO:0043470)	+	2.06	0.00169	0.0283
midbrain development (GO:0030901)	+	2.06	0.00169	0.0283
positive regulation of cellular catabolic process (GO:0031331)	+	2.06	2.14e-11	1.81e-09
histone acetylation (GO:0016573)	+	2.06	0.000385	0.00802
cellular response to hypoxia (GO:0071456)	+	2.06	3.03e-06	0.000114
stress-activated MAPK cascade (GO:0051403)	+	2.06	0.000508	0.0102
regulation of glycolytic process (GO:0006110)	+	2.06	0.00252	0.0398
response to carbohydrate (GO:0009743)	+	2.05	6.13e-06	0.000216
response to hexose (GO:0009746)	+	2.05	4.99e-05	0.00134
positive regulation of epithelial cell migration (GO:0010634)	+	2.05	4.99e-05	0.00133
circadian rhythm (GO:0007623)	+	2.05	4.99e-05	0.00133
development of primary female sexual characteristics (GO:0046545)	+	2.05	0.00102	0.0185
morphogenesis of a branching structure (GO:0001763)	+	2.05	1.76e-05	0.000541
positive regulation of cell growth (GO:0030307)	+	2.05	1.76e-05	0.00054
connective tissue development (GO:0061448)	+	2.04	1.36e-06	5.49e-05
male gonad development (GO:0008584)	+	2.04	0.000111	0.00264
limb development (GO:0060173)	+	2.04	9.55e-06	0.000319
appendage development (GO:0048736)	+	2.04	9.55e-06	0.000318
mitotic cell cycle checkpoint (GO:0007093)	+	2.04	3.45e-05	0.000976
cartilage development (GO:0051216)	+	2.04	3.45e-05	0.000974
positive regulation of hemopoiesis (GO:1903708)	+	2.04	2.96e-06	0.000112
myelination (GO:0042552)	+	2.04	0.000539	0.0108
tube formation (GO:0035148)	+	2.04	5.97e-05	0.00155
regulation of mRNA stability (GO:0043488)	+	2.03	5.86e-06	0.000208
regulation of epithelial cell migration (GO:0010632)	+	2.03	8.69e-07	3.65e-05
regulation of extrinsic apoptotic signaling pathway (GO:2001236)	+	2.03	2.88e-05	0.000834
male sex differentiation (GO:0046661)	+	2.03	2.88e-05	0.000833
regulation of muscle organ development (GO:0048634)	+	2.03	0.000117	0.00277
regulation of nucleocytoplasmic transport (GO:0046822)	+	2.03	0.000505	0.0102
regulation of posttranscriptional gene silencing (GO:0060147)	+	2.02	0.00187	0.0308
regulation of gene silencing by RNA (GO:0060966)	+	2.02	0.00187	0.0307
positive regulation of viral process (GO:0048524)	+	2.02	0.000753	0.0145
positive regulation of axonogenesis (GO:0050772)	+	2.02	0.00247	0.039
mesenchymal cell differentiation (GO:0048762)	+	2.01	5.14e-05	0.00137
positive regulation of cellular protein catabolic process (GO:1903364)	+	2.01	8.67e-05	0.00215
regulation of fibroblast proliferation (GO:0048145)	+	2.01	0.00297	0.045
regulation of RNA stability (GO:0043487)	+	2.01	6.01e-06	0.000213
cell cycle checkpoint (GO:0000075)	+	2.01	6.01e-06	0.000212
kidney epithelium development (GO:0072073)	+	2	0.000281	0.00598
regulation of generation of precursor metabolites and energy (GO:0043467)	+	2	4.65e-05	0.00126
positive regulation of chromosome organization (GO:2001252)	+	2	1.02e-05	0.000338
positive regulation of protein polymerization (GO:0032273)	+	2	0.000257	0.00556
segmentation (GO:0035282)	+	2	0.00154	0.0263
cellular response to unfolded protein (GO:0034620)	+	2	0.000257	0.00555
ensheathment of neurons (GO:0007272)	+	2	0.000627	0.0124
axon ensheathment (GO:0008366)	+	2	0.000627	0.0123
morphogenesis of a branching epithelium (GO:0061138)	+	2	6.14e-05	0.00159
positive regulation of mitotic cell cycle (GO:0045931)	+	2	5.56e-05	0.00147
regulation of sodium ion transport (GO:0002028)	+	1.99	0.00261	0.0408
positive regulation of smooth muscle cell proliferation (GO:0048661)	+	1.99	0.00261	0.0407
post-embryonic development (GO:0009791)	+	1.99	0.00261	0.0407
gland morphogenesis (GO:0022612)	+	1.99	0.00137	0.0238
regulation of cyclin-dependent protein serine/threonine kinase activity (GO:0000079)	+	1.99	0.00181	0.03
positive regulation of histone modification (GO:0031058)	+	1.98	0.00168	0.0282
regulation of epithelial cell differentiation (GO:0030856)	+	1.98	9.87e-05	0.00241
response to monosaccharide (GO:0034284)	+	1.98	9.87e-05	0.0024
positive regulation of proteasomal protein catabolic process (GO:1901800)	+	1.98	0.000874	0.0164
positive regulation of endothelial cell proliferation (GO:0001938)	+	1.98	0.00216	0.0348
regulation of response to endoplasmic reticulum stress (GO:1905897)	+	1.98	0.00216	0.0348
regulation of postsynapse organization (GO:0099175)	+	1.98	0.00112	0.0201
peptidyl-lysine acetylation (GO:0018394)	+	1.98	0.00059	0.0118
regulation of mRNA catabolic process (GO:0061013)	+	1.97	5.08e-06	0.000184
regulation of response to oxidative stress (GO:1902882)	+	1.97	0.00279	0.0429
positive regulation of ubiquitin-dependent protein catabolic process (GO:2000060)	+	1.97	0.00146	0.0251
eye morphogenesis (GO:0048592)	+	1.97	0.000116	0.00274
negative regulation of MAPK cascade (GO:0043409)	+	1.97	6.21e-05	0.0016
endoplasmic reticulum unfolded protein response (GO:0030968)	+	1.97	0.00146	0.025
internal peptidyl-lysine acetylation (GO:0018393)	+	1.97	0.000767	0.0147
response to amino acid (GO:0043200)	+	1.97	0.000767	0.0147
epithelial cell development (GO:0002064)	+	1.97	8.37e-06	0.000283
response to unfolded protein (GO:0006986)	+	1.97	5.62e-05	0.00148
regulation of protein modification by small protein conjugation or removal (GO:1903320)	+	1.97	1.69e-06	6.68e-05
modulation of process of other organism involved in symbiotic interaction (GO:0051817)	+	1.97	0.001	0.0183
response to growth factor (GO:0070848)	+	1.97	4.73e-13	4.92e-11
cytoskeleton-dependent cytokinesis (GO:0061640)	+	1.97	0.0019	0.0313
cellular response to growth factor stimulus (GO:0071363)	+	1.97	3.08e-12	2.95e-10
positive regulation of supramolecular fiber organization (GO:1902905)	+	1.96	1.42e-05	0.000455
cardiac septum development (GO:0003279)	+	1.96	0.00133	0.0231
pallium development (GO:0021543)	+	1.96	3.2e-05	0.000918
positive regulation of protein modification by small protein conjugation or removal (GO:1903322)	+	1.96	0.000227	0.00497
positive regulation of response to DNA damage stimulus (GO:2001022)	+	1.96	0.00122	0.0216
DNA-templated transcription, initiation (GO:0006352)	+	1.96	4.27e-06	0.000156
blood vessel morphogenesis (GO:0048514)	+	1.96	3.05e-10	2.17e-08
intracellular receptor signaling pathway (GO:0030522)	+	1.96	2.16e-05	0.000648
camera-type eye morphogenesis (GO:0048593)	+	1.95	0.000559	0.0112
cardiac chamber morphogenesis (GO:0003206)	+	1.95	0.000559	0.0112
cellular response to oxidative stress (GO:0034599)	+	1.95	1.85e-06	7.16e-05
cellular response to chemical stress (GO:0062197)	+	1.95	1.79e-07	8.67e-06
hepaticobiliary system development (GO:0061008)	+	1.95	0.00039	0.0081
mesonephros development (GO:0001823)	+	1.95	0.00301	0.0456
myeloid cell homeostasis (GO:0002262)	+	1.95	0.00106	0.0191
transcription initiation from RNA polymerase II promoter (GO:0006367)	+	1.95	3.62e-05	0.00102
regulation of gene expression, epigenetic (GO:0040029)	+	1.95	3.46e-06	0.000129
female gonad development (GO:0008585)	+	1.95	0.00301	0.0456
negative regulation of cellular response to growth factor stimulus (GO:0090288)	+	1.95	6.79e-05	0.00173
positive regulation of catabolic process (GO:0009896)	+	1.95	4.67e-11	3.77e-09
cardiac muscle tissue development (GO:0048738)	+	1.95	0.000128	0.00298
liver development (GO:0001889)	+	1.95	0.000359	0.00753
positive regulation of cell cycle (GO:0045787)	+	1.94	1.73e-09	1.12e-07
development of primary sexual characteristics (GO:0045137)	+	1.94	5.82e-06	0.000208
establishment of cell polarity (GO:0030010)	+	1.94	0.000966	0.0178
extrinsic apoptotic signaling pathway (GO:0097191)	+	1.94	0.00263	0.041
blood vessel development (GO:0001568)	+	1.94	7.72e-12	6.85e-10
neural tube formation (GO:0001841)	+	1.94	0.00182	0.0301
internal protein amino acid acetylation (GO:0006475)	+	1.94	0.000878	0.0164
cardiac ventricle development (GO:0003231)	+	1.94	0.000592	0.0118
response to ketone (GO:1901654)	+	1.92	2.52e-05	0.000742
myeloid cell differentiation (GO:0030099)	+	1.92	5.78e-06	0.000207
regulation of translation (GO:0006417)	+	1.92	5.13e-09	3.07e-07
skeletal system morphogenesis (GO:0048705)	+	1.92	7.56e-06	0.000258
vasculature development (GO:0001944)	+	1.92	6.34e-12	5.76e-10
response to fibroblast growth factor (GO:0071774)	+	1.92	0.00121	0.0215
columnar/cuboidal epithelial cell differentiation (GO:0002065)	+	1.92	0.00249	0.0394
cellular response to insulin stimulus (GO:0032869)	+	1.91	0.000115	0.00273
positive regulation of cytoskeleton organization (GO:0051495)	+	1.91	1.13e-05	0.000369
positive regulation of autophagy (GO:0010508)	+	1.91	0.000726	0.0141
regulation of stress-activated MAPK cascade (GO:0032872)	+	1.91	1.02e-05	0.000338
gonad development (GO:0008406)	+	1.91	1.46e-05	0.000468
regulation of cyclin-dependent protein kinase activity (GO:1904029)	+	1.91	0.00329	0.0489
negative regulation of protein kinase activity (GO:0006469)	+	1.91	6.37e-06	0.000224
positive regulation of protein localization to membrane (GO:1905477)	+	1.91	0.000955	0.0176
regulation of neuron apoptotic process (GO:0043523)	+	1.91	1.9e-05	0.000575
telencephalon development (GO:0021537)	+	1.91	1.71e-06	6.72e-05
positive regulation of proteolysis involved in cellular protein catabolic process (GO:1903052)	+	1.9	0.000869	0.0163
cell-matrix adhesion (GO:0007160)	+	1.9	0.000869	0.0163
sex differentiation (GO:0007548)	+	1.9	1.38e-06	5.57e-05
epithelial tube formation (GO:0072175)	+	1.9	0.000759	0.0146
rhythmic process (GO:0048511)	+	1.9	1.15e-06	4.78e-05
regulation of chromatin organization (GO:1902275)	+	1.89	2.57e-05	0.000754
branching morphogenesis of an epithelial tube (GO:0048754)	+	1.89	0.000988	0.0181
regulation of protein ubiquitination (GO:0031396)	+	1.89	3.35e-05	0.000954
anterior/posterior pattern specification (GO:0009952)	+	1.89	2.09e-05	0.000628
cellular response to external stimulus (GO:0071496)	+	1.89	5.35e-08	2.72e-06
regulation of cellular amide metabolic process (GO:0034248)	+	1.89	1.63e-09	1.07e-07
stem cell differentiation (GO:0048863)	+	1.89	0.000236	0.00514
tube morphogenesis (GO:0035239)	+	1.89	5.46e-14	6.2e-12
regulation of stress-activated protein kinase signaling cascade (GO:0070302)	+	1.89	1.17e-05	0.000381
positive regulation of protein serine/threonine kinase activity (GO:0071902)	+	1.89	6.83e-08	3.42e-06
cell-substrate adhesion (GO:0031589)	+	1.88	9e-05	0.00221
positive regulation of binding (GO:0051099)	+	1.88	0.000132	0.00307
fat cell differentiation (GO:0045444)	+	1.88	0.00275	0.0424
regulation of protein localization to nucleus (GO:1900180)	+	1.88	0.00103	0.0187
cell division (GO:0051301)	+	1.88	1.31e-10	9.75e-09
positive regulation of protein-containing complex assembly (GO:0031334)	+	1.88	7.5e-06	0.000257
cellular response to peptide (GO:1901653)	+	1.88	1.37e-07	6.69e-06
peptidyl-serine phosphorylation (GO:0018105)	+	1.88	0.000152	0.00346
regulation of protein serine/threonine kinase activity (GO:0071900)	+	1.88	5.6e-11	4.43e-09
positive regulation of protein ubiquitination (GO:0031398)	+	1.87	0.00152	0.026
posttranscriptional regulation of gene expression (GO:0010608)	+	1.87	1.33e-11	1.15e-09
urogenital system development (GO:0001655)	+	1.87	4.15e-07	1.88e-05
embryonic epithelial tube formation (GO:0001838)	+	1.87	0.00175	0.0292
positive regulation of organelle organization (GO:0010638)	+	1.87	5.71e-13	5.9e-11
negative regulation of protein phosphorylation (GO:0001933)	+	1.87	8.48e-09	4.9e-07
regulation of cellular response to stress (GO:0080135)	+	1.87	4.52e-15	5.84e-13
activation of MAPK activity (GO:0000187)	+	1.86	0.000411	0.0085
regulation of fat cell differentiation (GO:0045598)	+	1.86	0.00109	0.0196
regulation of neuron death (GO:1901214)	+	1.86	4.73e-07	2.12e-05
phosphatidylinositol biosynthetic process (GO:0006661)	+	1.86	0.00292	0.0447
cellular response to fibroblast growth factor stimulus (GO:0044344)	+	1.86	0.00292	0.0447
cell cycle G2/M phase transition (GO:0044839)	+	1.86	0.000962	0.0177
regulation of osteoblast differentiation (GO:0045667)	+	1.86	0.00254	0.04
negative regulation of transcription by RNA polymerase II (GO:0000122)	+	1.86	2.2e-17	3.39e-15
endocrine system development (GO:0035270)	+	1.86	0.00163	0.0275
negative regulation of kinase activity (GO:0033673)	+	1.86	6.87e-06	0.000239
protein acetylation (GO:0006473)	+	1.86	0.00126	0.0222
regulation of smooth muscle cell proliferation (GO:0048660)	+	1.86	0.00126	0.0222
negative regulation of phosphorylation (GO:0042326)	+	1.86	2.74e-09	1.72e-07
regulation of mRNA metabolic process (GO:1903311)	+	1.85	1.97e-07	9.49e-06
reproductive system development (GO:0061458)	+	1.85	5.1e-09	3.06e-07
G1/S transition of mitotic cell cycle (GO:0000082)	+	1.85	0.00182	0.0301
regulation of reactive oxygen species metabolic process (GO:2000377)	+	1.85	0.000136	0.00314
response to alcohol (GO:0097305)	+	1.85	1.64e-05	0.000512
regulation of histone modification (GO:0031056)	+	1.85	0.000556	0.0111
forebrain development (GO:0030900)	+	1.85	2.08e-08	1.14e-06
negative regulation of epithelial cell proliferation (GO:0050680)	+	1.84	0.00148	0.0254
G2/M transition of mitotic cell cycle (GO:0000086)	+	1.84	0.0013	0.0227
regulation of peptidyl-serine phosphorylation (GO:0033135)	+	1.84	0.000823	0.0156
reproductive structure development (GO:0048608)	+	1.84	9.14e-09	5.26e-07
response to UV (GO:0009411)	+	1.84	0.00105	0.019
positive regulation of NF-kappaB transcription factor activity (GO:0051092)	+	1.84	0.000512	0.0103
transmembrane receptor protein serine/threonine kinase signaling pathway (GO:0007178)	+	1.83	0.000141	0.00324
regulation of lipid biosynthetic process (GO:0046890)	+	1.83	0.000141	0.00324
regulation of ossification (GO:0030278)	+	1.83	0.000141	0.00323
regulation of mRNA processing (GO:0050684)	+	1.83	0.00075	0.0145
skeletal system development (GO:0001501)	+	1.83	1.73e-09	1.13e-07
negative regulation of intracellular signal transduction (GO:1902532)	+	1.83	6.9e-10	4.75e-08
cellular response to peptide hormone stimulus (GO:0071375)	+	1.83	6.98e-06	0.000242
regulation of response to DNA damage stimulus (GO:2001020)	+	1.83	4.53e-05	0.00123
regulation of cell-substrate adhesion (GO:0010810)	+	1.83	8.11e-05	0.00203
positive regulation of intracellular protein transport (GO:0090316)	+	1.83	0.000263	0.00563
angiogenesis (GO:0001525)	+	1.82	1.39e-06	5.61e-05
regulation of muscle cell differentiation (GO:0051147)	+	1.82	0.000623	0.0123
regulation of RNA splicing (GO:0043484)	+	1.82	0.000623	0.0123
cell cycle G1/S phase transition (GO:0044843)	+	1.82	0.002	0.0328
histone modification (GO:0016570)	+	1.82	1.99e-07	9.57e-06
positive regulation of protein catabolic process (GO:0045732)	+	1.82	3.76e-05	0.00105
covalent chromatin modification (GO:0016569)	+	1.82	2.23e-07	1.06e-05
protein localization to nucleus (GO:0034504)	+	1.82	0.000443	0.00909
gene silencing (GO:0016458)	+	1.82	0.00124	0.022
morphogenesis of embryonic epithelium (GO:0016331)	+	1.82	0.00124	0.022
mesenchyme development (GO:0060485)	+	1.82	7.48e-05	0.00188
regulation of cellular protein catabolic process (GO:1903362)	+	1.82	1.66e-05	0.000519
response to decreased oxygen levels (GO:0036293)	+	1.81	4.13e-07	1.88e-05
regulation of MAP kinase activity (GO:0043405)	+	1.81	7.41e-07	3.16e-05
positive regulation of cell morphogenesis involved in differentiation (GO:0010770)	+	1.81	0.000887	0.0166
peptidyl-tyrosine phosphorylation (GO:0018108)	+	1.81	0.00101	0.0184
positive regulation of small molecule metabolic process (GO:0062013)	+	1.81	0.00101	0.0184
positive regulation of growth (GO:0045927)	+	1.81	1.54e-05	0.000488
embryonic skeletal system development (GO:0048706)	+	1.81	0.00213	0.0345
muscle tissue development (GO:0060537)	+	1.81	3.91e-06	0.000144
muscle organ development (GO:0007517)	+	1.81	6.14e-06	0.000216
regulation of actin filament organization (GO:0110053)	+	1.81	1.1e-05	0.000362
positive regulation of intracellular transport (GO:0032388)	+	1.81	6.37e-05	0.00163
vacuolar transport (GO:0007034)	+	1.81	0.00129	0.0226
regulation of signal transduction by p53 class mediator (GO:1901796)	+	1.8	0.000453	0.00929
negative regulation of cellular macromolecule biosynthetic process (GO:2000113)	+	1.8	3.96e-25	1.19e-22
apoptotic signaling pathway (GO:0097190)	+	1.8	7.3e-06	0.000252
regulation of chromosome organization (GO:0033044)	+	1.8	5.2e-07	2.3e-05
positive regulation of epithelial cell proliferation (GO:0050679)	+	1.8	0.000259	0.00557
cellular response to extracellular stimulus (GO:0031668)	+	1.8	1.46e-05	0.000468
morphogenesis of an epithelium (GO:0002009)	+	1.8	3.33e-08	1.74e-06
cellular response to biotic stimulus (GO:0071216)	+	1.8	0.000103	0.00249
response to oxygen levels (GO:0070482)	+	1.8	2.4e-07	1.13e-05
cellular response to nutrient levels (GO:0031669)	+	1.8	4.12e-05	0.00113
mammary gland development (GO:0030879)	+	1.8	0.00303	0.0458
regulation of protein localization to membrane (GO:1905475)	+	1.79	0.000213	0.00468
cellular response to hormone stimulus (GO:0032870)	+	1.79	1.76e-09	1.14e-07
cardiac chamber development (GO:0003205)	+	1.79	0.000682	0.0133
regulation of cellular response to growth factor stimulus (GO:0090287)	+	1.79	8.77e-06	0.000295
epithelial tube morphogenesis (GO:0060562)	+	1.79	5.51e-06	0.000199
mitotic cell cycle process (GO:1903047)	+	1.79	7.26e-12	6.53e-10
positive regulation of Wnt signaling pathway (GO:0030177)	+	1.79	0.000485	0.00983
negative regulation of mitotic cell cycle phase transition (GO:1901991)	+	1.78	0.000137	0.00315
regulation of microtubule cytoskeleton organization (GO:0070507)	+	1.78	0.000345	0.00725
negative regulation of transcription, DNA-templated (GO:0045892)	+	1.78	1.07e-20	2.05e-18
positive regulation of cell migration (GO:0030335)	+	1.78	2.92e-09	1.82e-07
peptidyl-tyrosine modification (GO:0018212)	+	1.78	0.00157	0.0268
negative regulation of RNA metabolic process (GO:0051253)	+	1.78	9.53e-23	2.2e-20
regulation of binding (GO:0051098)	+	1.78	6.76e-07	2.93e-05
negative regulation of cell development (GO:0010721)	+	1.77	3e-06	0.000113
regulation of intracellular protein transport (GO:0033157)	+	1.77	2.42e-05	0.000716
regulation of supramolecular fiber organization (GO:1902903)	+	1.77	7.08e-07	3.03e-05
positive regulation of cellular amide metabolic process (GO:0034250)	+	1.77	0.000909	0.0169
negative regulation of neurogenesis (GO:0050768)	+	1.77	1.22e-05	0.000395
positive regulation of DNA-binding transcription factor activity (GO:0051091)	+	1.77	2.63e-05	0.000769
nucleus organization (GO:0006997)	+	1.77	0.00203	0.0331
striated muscle tissue development (GO:0014706)	+	1.77	1.87e-05	0.00057
tube development (GO:0035295)	+	1.77	2.66e-14	3.18e-12
positive regulation of cellular protein localization (GO:1903829)	+	1.77	2.74e-06	0.000103
regulation of proteasomal protein catabolic process (GO:0061136)	+	1.77	0.000458	0.00936
regulation of DNA-binding transcription factor activity (GO:0051090)	+	1.77	9.22e-08	4.55e-06
negative regulation of macromolecule biosynthetic process (GO:0010558)	+	1.77	2.83e-24	7.63e-22
negative regulation of apoptotic signaling pathway (GO:2001234)	+	1.77	0.000107	0.00257
cellular response to stress (GO:0033554)	+	1.77	1.86e-28	7.99e-26
renal system development (GO:0072001)	+	1.77	2.39e-05	0.000709
negative regulation of transferase activity (GO:0051348)	+	1.76	1.71e-05	0.000531
cellular response to starvation (GO:0009267)	+	1.76	0.000378	0.00789
negative regulation of chromosome organization (GO:2001251)	+	1.76	0.00272	0.042
negative regulation of nucleic acid-templated transcription (GO:1903507)	+	1.76	1.9e-20	3.55e-18
gland development (GO:0048732)	+	1.76	2e-07	9.54e-06
negative regulation of RNA biosynthetic process (GO:1902679)	+	1.76	2.05e-20	3.79e-18
viral life cycle (GO:0019058)	+	1.76	0.000211	0.00465
mitotic cell cycle phase transition (GO:0044772)	+	1.76	2.47e-05	0.000729
regulation of cellular catabolic process (GO:0031329)	+	1.76	4.73e-14	5.41e-12
positive regulation of transcription by RNA polymerase II (GO:0045944)	+	1.76	5.76e-20	1.04e-17
regulation of mitotic cell cycle phase transition (GO:1901990)	+	1.76	2.51e-07	1.17e-05
positive regulation of stress-activated MAPK cascade (GO:0032874)	+	1.76	0.00148	0.0254
regulation of proteolysis involved in cellular protein catabolic process (GO:1903050)	+	1.76	0.000171	0.00384
regulation of protein polymerization (GO:0032271)	+	1.76	0.000122	0.00287
negative regulation of mitotic cell cycle (GO:0045930)	+	1.76	1.03e-05	0.00034
cellular response to DNA damage stimulus (GO:0006974)	+	1.76	1.05e-12	1.03e-10
response to hypoxia (GO:0001666)	+	1.75	3.08e-06	0.000115
negative regulation of nucleobase-containing compound metabolic process (GO:0045934)	+	1.75	1.63e-23	3.93e-21
negative regulation of biosynthetic process (GO:0009890)	+	1.75	5.87e-25	1.67e-22
respiratory system development (GO:0060541)	+	1.75	0.00043	0.00887
negative regulation of phosphate metabolic process (GO:0045936)	+	1.75	2.11e-09	1.34e-07
positive regulation of transcription, DNA-templated (GO:0045893)	+	1.75	1.29e-24	3.55e-22
negative regulation of cell differentiation (GO:0045596)	+	1.75	1.69e-11	1.44e-09
cell population proliferation (GO:0008283)	+	1.75	2.5e-08	1.34e-06
negative regulation of phosphorus metabolic process (GO:0010563)	+	1.75	2.9e-09	1.81e-07
regulation of hemopoiesis (GO:1903706)	+	1.75	6.25e-08	3.16e-06
negative regulation of cellular biosynthetic process (GO:0031327)	+	1.75	5.41e-24	1.32e-21
cellular response to abiotic stimulus (GO:0071214)	+	1.75	1.5e-05	0.000479
cellular response to environmental stimulus (GO:0104004)	+	1.75	1.5e-05	0.000478
negative regulation of cell cycle phase transition (GO:1901988)	+	1.74	0.000161	0.00364
positive regulation of leukocyte differentiation (GO:1902107)	+	1.74	0.0018	0.0299
regulation of apoptotic signaling pathway (GO:2001233)	+	1.74	6.88e-07	2.96e-05
chromatin organization (GO:0006325)	+	1.74	4.95e-11	3.95e-09
positive regulation of stress-activated protein kinase signaling cascade (GO:0070304)	+	1.74	0.0016	0.0271
negative regulation of hemopoiesis (GO:1903707)	+	1.73	0.00322	0.0481
cell cycle phase transition (GO:0044770)	+	1.73	3.16e-05	0.000907
negative regulation of cell cycle (GO:0045786)	+	1.73	4.27e-09	2.6e-07
negative regulation of cell adhesion (GO:0007162)	+	1.73	4.45e-05	0.00121
protein import (GO:0017038)	+	1.73	0.0025	0.0395
positive regulation of cell motility (GO:2000147)	+	1.73	1.13e-08	6.38e-07
regulation of epithelial cell proliferation (GO:0050678)	+	1.73	7.33e-06	0.000252
mitotic cell cycle (GO:0000278)	+	1.73	1.29e-11	1.11e-09
positive regulation of locomotion (GO:0040017)	+	1.73	6.49e-09	3.83e-07
lung development (GO:0030324)	+	1.73	0.00143	0.0247
regulation of cell adhesion (GO:0030155)	+	1.73	4.26e-11	3.47e-09
cellular response to organic cyclic compound (GO:0071407)	+	1.73	3.59e-08	1.86e-06
negative regulation of protein modification process (GO:0031400)	+	1.73	1.71e-09	1.12e-07
regulation of intrinsic apoptotic signaling pathway (GO:2001242)	+	1.73	0.00203	0.0331
cellular response to organonitrogen compound (GO:0071417)	+	1.73	1.98e-09	1.27e-07
regulation of cell cycle phase transition (GO:1901987)	+	1.73	2e-07	9.54e-06
regulation of catabolic process (GO:0009894)	+	1.73	1.72e-15	2.26e-13
positive regulation of MAP kinase activity (GO:0043406)	+	1.73	7.88e-05	0.00198
eye development (GO:0001654)	+	1.73	3.48e-06	0.000129
regulation of animal organ morphogenesis (GO:2000027)	+	1.72	0.000123	0.00288
regulation of protein catabolic process (GO:0042176)	+	1.72	1.18e-06	4.85e-05
proteasome-mediated ubiquitin-dependent protein catabolic process (GO:0043161)	+	1.72	1.24e-05	0.0004
central nervous system development (GO:0007417)	+	1.72	5.39e-15	6.86e-13
viral process (GO:0016032)	+	1.72	4.29e-12	3.97e-10
peptidyl-serine modification (GO:0018209)	+	1.72	0.000671	0.0131
negative regulation of nervous system development (GO:0051961)	+	1.72	2.38e-05	0.000707
tissue morphogenesis (GO:0048729)	+	1.72	1.62e-08	9e-07
positive regulation of protein kinase activity (GO:0045860)	+	1.72	2.29e-08	1.24e-06
positive regulation of nucleic acid-templated transcription (GO:1903508)	+	1.72	5e-24	1.26e-21
response to temperature stimulus (GO:0009266)	+	1.72	0.00233	0.0371
regulation of JNK cascade (GO:0046328)	+	1.72	0.00134	0.0233
positive regulation of RNA biosynthetic process (GO:1902680)	+	1.71	5.17e-24	1.28e-21
positive regulation of cellular component movement (GO:0051272)	+	1.71	1.29e-08	7.25e-07
placenta development (GO:0001890)	+	1.71	0.00329	0.0488
activation of protein kinase activity (GO:0032147)	+	1.71	1.75e-05	0.000539
cellular response to endogenous stimulus (GO:0071495)	+	1.71	1.16e-16	1.69e-14
kidney development (GO:0001822)	+	1.71	9.25e-05	0.00227
regulation of cell size (GO:0008361)	+	1.71	0.00111	0.0198
regulation of Wnt signaling pathway (GO:0030111)	+	1.71	4.65e-06	0.000169
hemopoiesis (GO:0030097)	+	1.71	6.75e-09	3.97e-07
regulation of intracellular transport (GO:0032386)	+	1.71	6.53e-06	0.000228
regulation of cell shape (GO:0008360)	+	1.71	0.00268	0.0415
phosphatidylinositol metabolic process (GO:0046488)	+	1.71	0.00157	0.0267
regulation of transmembrane receptor protein serine/threonine kinase signaling pathway (GO:0090092)	+	1.71	0.000183	0.00409
regulation of I-kappaB kinase/NF-kappaB signaling (GO:0043122)	+	1.71	0.000183	0.00408
positive regulation of RNA metabolic process (GO:0051254)	+	1.71	5.16e-25	1.49e-22
protein modification by small protein removal (GO:0070646)	+	1.71	4.85e-05	0.0013
camera-type eye development (GO:0043010)	+	1.71	2.21e-05	0.000661
positive regulation of apoptotic signaling pathway (GO:2001235)	+	1.71	0.00169	0.0283
visual system development (GO:0150063)	+	1.71	4.01e-06	0.000147
regulation of actin cytoskeleton organization (GO:0032956)	+	1.71	6.76e-06	0.000236
regulation of cytoskeleton organization (GO:0051493)	+	1.71	2.13e-08	1.16e-06
negative regulation of cell-cell adhesion (GO:0022408)	+	1.71	0.00139	0.0241
regulation of transcription by RNA polymerase II (GO:0006357)	+	1.7	1.48e-31	7.82e-29
negative regulation of cell cycle process (GO:0010948)	+	1.7	2.28e-05	0.000678
negative regulation of gene expression (GO:0010629)	+	1.7	5.11e-28	2.03e-25
cellular response to nitrogen compound (GO:1901699)	+	1.7	1.35e-09	9.05e-08
transcription, DNA-templated (GO:0006351)	+	1.7	1.82e-08	1e-06
nucleic acid-templated transcription (GO:0097659)	+	1.7	2.49e-08	1.34e-06
cellular response to metal ion (GO:0071248)	+	1.7	0.00103	0.0186
regulation of canonical Wnt signaling pathway (GO:0060828)	+	1.7	6.32e-05	0.00162
negative regulation of neuron death (GO:1901215)	+	1.7	0.000645	0.0127
signal transduction by protein phosphorylation (GO:0023014)	+	1.7	1.73e-06	6.78e-05
microtubule cytoskeleton organization involved in mitosis (GO:1902850)	+	1.7	0.00145	0.025
hematopoietic or lymphoid organ development (GO:0048534)	+	1.69	3.59e-09	2.21e-07
regulation of cellular protein localization (GO:1903827)	+	1.69	2.63e-08	1.4e-06
cell-cell signaling by wnt (GO:0198738)	+	1.69	1.55e-05	0.000491
Wnt signaling pathway (GO:0016055)	+	1.69	1.55e-05	0.00049
protein autophosphorylation (GO:0046777)	+	1.69	0.00129	0.0226
embryonic morphogenesis (GO:0048598)	+	1.69	1.93e-08	1.06e-06
respiratory tube development (GO:0030323)	+	1.69	0.00222	0.0356
regulation of GTPase activity (GO:0043087)	+	1.69	3.14e-07	1.46e-05
muscle structure development (GO:0061061)	+	1.69	3.14e-07	1.45e-05
regulation of angiogenesis (GO:0045765)	+	1.69	4.89e-05	0.00131
response to inorganic substance (GO:0010035)	+	1.69	6.53e-08	3.29e-06
immune system development (GO:0002520)	+	1.69	1.88e-09	1.21e-07
circulatory system development (GO:0072359)	+	1.69	4.55e-12	4.18e-10
positive regulation of transferase activity (GO:0051347)	+	1.69	9.72e-10	6.63e-08
proteasomal protein catabolic process (GO:0010498)	+	1.69	1.61e-05	0.000505
positive regulation of cellular biosynthetic process (GO:0031328)	+	1.69	1.38e-27	5.34e-25
positive regulation of macromolecule biosynthetic process (GO:0010557)	+	1.69	3.48e-26	1.18e-23
leukocyte differentiation (GO:0002521)	+	1.69	1.75e-05	0.000539
response to peptide (GO:1901652)	+	1.69	4.24e-07	1.91e-05
regionalization (GO:0003002)	+	1.69	2.27e-05	0.000678
response to oxidative stress (GO:0006979)	+	1.69	5.87e-06	0.000208
brain development (GO:0007420)	+	1.69	1.2e-10	8.97e-09
positive regulation of angiogenesis (GO:0045766)	+	1.69	0.00259	0.0405
regulation of DNA metabolic process (GO:0051052)	+	1.69	7.53e-06	0.000257
response to radiation (GO:0009314)	+	1.68	1.6e-06	6.37e-05
regulation of protein kinase activity (GO:0045859)	+	1.68	5.52e-11	4.39e-09
biological phase (GO:0044848)	+	1.68	0.000163	0.00368
mitotic cell cycle phase (GO:0098763)	+	1.68	0.000163	0.00368
cell cycle phase (GO:0022403)	+	1.68	0.000163	0.00367
regulation of dephosphorylation (GO:0035303)	+	1.68	0.000842	0.0159
regulation of actin filament-based process (GO:0032970)	+	1.68	4.28e-06	0.000157
regulation of actin polymerization or depolymerization (GO:0008064)	+	1.68	0.00135	0.0234
positive regulation of apoptotic process (GO:0043065)	+	1.68	3.95e-09	2.41e-07
protein deubiquitination (GO:0016579)	+	1.68	0.000145	0.00332
regulation of cell cycle (GO:0051726)	+	1.68	5.98e-16	7.99e-14
response to starvation (GO:0042594)	+	1.68	0.000479	0.00973
regulation of cell cycle process (GO:0010564)	+	1.68	2.18e-10	1.59e-08
sensory system development (GO:0048880)	+	1.68	8.41e-06	0.000284
negative regulation of cell projection organization (GO:0031345)	+	1.68	0.00191	0.0313
positive regulation of biosynthetic process (GO:0009891)	+	1.68	1.62e-27	6.14e-25
regulation of cell-cell adhesion (GO:0022407)	+	1.68	2.3e-06	8.85e-05
positive regulation of kinase activity (GO:0033674)	+	1.68	1.34e-08	7.46e-07
regulation of kinase activity (GO:0043549)	+	1.68	3.19e-12	3.02e-10
regulation of ERK1 and ERK2 cascade (GO:0070372)	+	1.68	0.000116	0.00275
positive regulation of vasculature development (GO:1904018)	+	1.68	0.00168	0.0283
positive regulation of programmed cell death (GO:0043068)	+	1.68	4.54e-09	2.75e-07
RNA biosynthetic process (GO:0032774)	+	1.68	4.54e-08	2.33e-06
positive regulation of cell adhesion (GO:0045785)	+	1.68	2.39e-06	9.1e-05
positive regulation of cell death (GO:0010942)	+	1.68	1.09e-09	7.32e-08
regulation of actin filament length (GO:0030832)	+	1.68	0.00183	0.0302
embryo development ending in birth or egg hatching (GO:0009792)	+	1.67	3.46e-09	2.13e-07
MAPK cascade (GO:0000165)	+	1.67	5.68e-06	0.000204
negative regulation of neuron differentiation (GO:0045665)	+	1.67	0.000851	0.016
symbiotic process (GO:0044403)	+	1.67	6.57e-12	5.93e-10
head development (GO:0060322)	+	1.67	7.7e-11	6e-09
regulation of protein-containing complex assembly (GO:0043254)	+	1.67	1.7e-06	6.71e-05
developmental growth (GO:0048589)	+	1.67	1.12e-05	0.000366
regulation of axonogenesis (GO:0050770)	+	1.67	0.00176	0.0293
positive regulation of cell differentiation (GO:0045597)	+	1.67	4.22e-13	4.5e-11
transcription by RNA polymerase II (GO:0006366)	+	1.67	4.35e-06	0.000159
enzyme linked receptor protein signaling pathway (GO:0007167)	+	1.66	9.79e-10	6.65e-08
positive regulation of neurogenesis (GO:0050769)	+	1.66	8.34e-07	3.53e-05
protein acylation (GO:0043543)	+	1.66	0.00327	0.0486
chordate embryonic development (GO:0043009)	+	1.66	9.78e-09	5.59e-07
ubiquitin-dependent protein catabolic process (GO:0006511)	+	1.66	2.37e-07	1.11e-05
cellular response to inorganic substance (GO:0071241)	+	1.66	0.0011	0.0197
regulation of vasculature development (GO:1901342)	+	1.66	4.38e-05	0.00119
response to drug (GO:0042493)	+	1.66	9.45e-06	0.000316
regulation of neurogenesis (GO:0050767)	+	1.66	8.03e-11	6.23e-09
cellular response to lipid (GO:0071396)	+	1.66	7.89e-07	3.34e-05
positive regulation of nucleobase-containing compound metabolic process (GO:0045935)	+	1.66	4.43e-24	1.14e-21
regulation of actin filament polymerization (GO:0030833)	+	1.66	0.00311	0.0469
regulation of phosphatase activity (GO:0010921)	+	1.66	0.00311	0.0469
response to insulin (GO:0032868)	+	1.65	0.000657	0.0129
negative regulation of canonical Wnt signaling pathway (GO:0090090)	+	1.65	0.00275	0.0424
in utero embryonic development (GO:0001701)	+	1.65	1.38e-05	0.000444
negative regulation of developmental process (GO:0051093)	+	1.65	3.29e-12	3.1e-10
protein localization to plasma membrane (GO:0072659)	+	1.65	0.00202	0.033
regulation of transferase activity (GO:0051338)	+	1.65	9.49e-13	9.43e-11
cell morphogenesis involved in differentiation (GO:0000904)	+	1.65	2e-07	9.56e-06
regulation of cell development (GO:0060284)	+	1.65	5.3e-12	4.84e-10
negative regulation of cell death (GO:0060548)	+	1.64	2.17e-12	2.11e-10
cellular response to oxygen-containing compound (GO:1901701)	+	1.64	4.27e-13	4.53e-11
protein phosphorylation (GO:0006468)	+	1.64	8.31e-12	7.3e-10
vesicle organization (GO:0016050)	+	1.64	0.000134	0.0031
growth (GO:0040007)	+	1.64	1.78e-05	0.000544
nuclear-transcribed mRNA catabolic process (GO:0000956)	+	1.64	0.00273	0.0423
negative regulation of catabolic process (GO:0009895)	+	1.64	0.000119	0.0028
establishment or maintenance of cell polarity (GO:0007163)	+	1.64	0.00223	0.0358
animal organ morphogenesis (GO:0009887)	+	1.64	7.55e-12	6.74e-10
regulation of leukocyte differentiation (GO:1902105)	+	1.64	0.000255	0.00554
modification-dependent protein catabolic process (GO:0019941)	+	1.64	4.9e-07	2.18e-05
anatomical structure formation involved in morphogenesis (GO:0048646)	+	1.64	5.89e-11	4.61e-09
homeostasis of number of cells (GO:0048872)	+	1.64	0.00163	0.0275
positive regulation of cell development (GO:0010720)	+	1.64	2.64e-07	1.23e-05
lymphocyte activation (GO:0046649)	+	1.64	1.94e-05	0.000587
cell morphogenesis (GO:0000902)	+	1.64	4.91e-09	2.97e-07
regulation of mitotic cell cycle (GO:0007346)	+	1.64	5.15e-08	2.63e-06
central nervous system neuron differentiation (GO:0021953)	+	1.63	0.00315	0.0472
peptidyl-lysine modification (GO:0018205)	+	1.63	0.000185	0.00412
regulation of cysteine-type endopeptidase activity involved in apoptotic process (GO:0043281)	+	1.63	0.00181	0.0301
modification-dependent macromolecule catabolic process (GO:0043632)	+	1.63	4.77e-07	2.13e-05
positive regulation of cell-cell adhesion (GO:0022409)	+	1.63	0.000372	0.00775
response to steroid hormone (GO:0048545)	+	1.63	0.000328	0.00691
negative regulation of signal transduction (GO:0009968)	+	1.63	5.18e-15	6.64e-13
regulation of transcription, DNA-templated (GO:0006355)	+	1.63	6.88e-42	7.29e-39
regulation of cellular macromolecule biosynthetic process (GO:2000112)	+	1.63	6.79e-49	1.54e-45
response to interleukin-1 (GO:0070555)	+	1.63	0.00287	0.0441
sensory organ morphogenesis (GO:0090596)	+	1.63	0.000557	0.0112
regulation of developmental growth (GO:0048638)	+	1.62	0.00011	0.00263
positive regulation of ERK1 and ERK2 cascade (GO:0070374)	+	1.62	0.00255	0.04
cell cycle process (GO:0022402)	+	1.62	3.09e-12	2.95e-10
response to mechanical stimulus (GO:0009612)	+	1.62	0.00227	0.0363
spindle organization (GO:0007051)	+	1.62	0.00154	0.0263
response to endogenous stimulus (GO:0009719)	+	1.62	2.56e-16	3.57e-14
DNA conformation change (GO:0071103)	+	1.62	0.000265	0.00567
positive regulation of neuron differentiation (GO:0045666)	+	1.62	3.62e-05	0.00102
response to light stimulus (GO:0009416)	+	1.62	0.000236	0.00515
negative regulation of nitrogen compound metabolic process (GO:0051172)	+	1.62	3.93e-28	1.6e-25
regulation of leukocyte cell-cell adhesion (GO:1903037)	+	1.62	0.000163	0.00368
regulation of cell migration (GO:0030334)	+	1.62	2.63e-10	1.87e-08
negative regulation of cellular catabolic process (GO:0031330)	+	1.62	0.000781	0.0149
transmembrane receptor protein tyrosine kinase signaling pathway (GO:0007169)	+	1.62	1.43e-06	5.76e-05
negative regulation of apoptotic process (GO:0043066)	+	1.62	2.16e-10	1.58e-08
regulation of carbohydrate metabolic process (GO:0006109)	+	1.62	0.00232	0.037
regulation of cell differentiation (GO:0045595)	+	1.62	3.68e-21	7.5e-19
negative regulation of programmed cell death (GO:0043069)	+	1.62	1.34e-10	9.98e-09
regulation of RNA metabolic process (GO:0051252)	+	1.61	1.82e-45	2.22e-42
ossification (GO:0001503)	+	1.61	0.000672	0.0131
response to hormone (GO:0009725)	+	1.61	1.98e-09	1.27e-07
regulation of cell cycle G2/M phase transition (GO:1902749)	+	1.61	0.0029	0.0444
mRNA catabolic process (GO:0006402)	+	1.61	0.00238	0.0379
positive regulation of leukocyte cell-cell adhesion (GO:1903039)	+	1.61	0.00188	0.0309
regulation of nucleic acid-templated transcription (GO:1903506)	+	1.61	1.05e-40	1.04e-37
regulation of RNA biosynthetic process (GO:2001141)	+	1.61	1.13e-40	1.06e-37
regulation of organelle organization (GO:0033043)	+	1.61	1.53e-14	1.91e-12
regulation of anatomical structure morphogenesis (GO:0022603)	+	1.6	3.59e-12	3.36e-10
negative regulation of cellular metabolic process (GO:0031324)	+	1.6	4.23e-29	1.98e-26
positive regulation of cell population proliferation (GO:0008284)	+	1.6	2.33e-10	1.69e-08
heart morphogenesis (GO:0003007)	+	1.6	0.0014	0.0242
regulation of MAPK cascade (GO:0043408)	+	1.6	2.83e-08	1.5e-06
positive regulation of cellular metabolic process (GO:0031325)	+	1.6	1.92e-39	1.52e-36
negative regulation of Wnt signaling pathway (GO:0030178)	+	1.6	0.00246	0.0389
positive regulation of gene expression (GO:0010628)	+	1.6	1.81e-25	5.66e-23
regulation of programmed cell death (GO:0043067)	+	1.6	6.78e-17	1.01e-14
endomembrane system organization (GO:0010256)	+	1.6	1.04e-05	0.000341
response to peptide hormone (GO:0043434)	+	1.6	4.29e-05	0.00117
regulation of cellular component size (GO:0032535)	+	1.6	5.81e-05	0.00152
positive regulation of hydrolase activity (GO:0051345)	+	1.6	1.25e-08	7.05e-07
protein modification by small protein conjugation or removal (GO:0070647)	+	1.6	3.84e-11	3.15e-09
positive regulation of neuron projection development (GO:0010976)	+	1.6	0.000651	0.0128
regulation of cell death (GO:0010941)	+	1.6	3.64e-18	5.84e-16
negative regulation of cellular protein metabolic process (GO:0032269)	+	1.6	2.21e-11	1.86e-09
neuron projection morphogenesis (GO:0048812)	+	1.6	5.11e-06	0.000185
regulation of macromolecule biosynthetic process (GO:0010556)	+	1.59	2.24e-46	3.56e-43
regulation of chemotaxis (GO:0050920)	+	1.59	0.00269	0.0417
proteolysis involved in cellular protein catabolic process (GO:0051603)	+	1.59	6.89e-07	2.96e-05
cell cycle (GO:0007049)	+	1.59	1.54e-14	1.9e-12
regulation of nucleobase-containing compound metabolic process (GO:0019219)	+	1.59	2.52e-46	3.65e-43
response to abiotic stimulus (GO:0009628)	+	1.59	2.65e-12	2.55e-10
positive regulation of cellular component organization (GO:0051130)	+	1.59	8.63e-13	8.63e-11
RNA splicing (GO:0008380)	+	1.59	5.75e-05	0.00151
positive regulation of protein modification process (GO:0031401)	+	1.59	4.66e-13	4.88e-11
positive regulation of proteolysis (GO:0045862)	+	1.59	0.000136	0.00314
regulation of apoptotic process (GO:0042981)	+	1.59	4.18e-16	5.68e-14
regulation of symbiotic process (GO:0043903)	+	1.59	0.00244	0.0386
regulation of cellular biosynthetic process (GO:0031326)	+	1.59	1.61e-47	2.84e-44
regulation of biosynthetic process (GO:0009889)	+	1.59	1.25e-48	2.48e-45
axon development (GO:0061564)	+	1.59	3.83e-05	0.00107
positive regulation of establishment of protein localization (GO:1904951)	+	1.59	5.9e-05	0.00153
positive regulation of nitrogen compound metabolic process (GO:0051173)	+	1.59	3.79e-35	2.15e-32
positive regulation of protein transport (GO:0051222)	+	1.59	9.73e-05	0.00238
negative regulation of macromolecule metabolic process (GO:0010605)	+	1.58	2.04e-30	1.05e-27
cellular protein catabolic process (GO:0044257)	+	1.58	5.52e-07	2.43e-05
negative regulation of signaling (GO:0023057)	+	1.58	1.74e-14	2.13e-12
negative regulation of protein metabolic process (GO:0051248)	+	1.58	1.17e-11	1.02e-09
embryo development (GO:0009790)	+	1.58	1.08e-10	8.19e-09
plasma membrane bounded cell projection morphogenesis (GO:0120039)	+	1.58	7.21e-06	0.000249
response to organonitrogen compound (GO:0010243)	+	1.58	1.69e-10	1.25e-08
protein localization to cell periphery (GO:1990778)	+	1.58	0.00221	0.0355
regulation of phosphorylation (GO:0042325)	+	1.58	1.41e-16	2.03e-14
positive regulation of nervous system development (GO:0051962)	+	1.58	3.38e-06	0.000126
regulation of nervous system development (GO:0051960)	+	1.58	6.26e-10	4.37e-08
regulation of neuron differentiation (GO:0045664)	+	1.58	2.64e-07	1.23e-05
negative regulation of cell communication (GO:0010648)	+	1.58	3.72e-14	4.35e-12
neurogenesis (GO:0022008)	+	1.58	6.7e-17	1.01e-14
positive regulation of developmental process (GO:0051094)	+	1.58	3.61e-14	4.28e-12
regulation of cell morphogenesis (GO:0022604)	+	1.58	9.12e-06	0.000307
muscle cell differentiation (GO:0042692)	+	1.58	0.00243	0.0385
regulation of multicellular organismal development (GO:2000026)	+	1.58	4.15e-21	8.36e-19
regulation of cysteine-type endopeptidase activity (GO:2000116)	+	1.58	0.00227	0.0363
cell surface receptor signaling pathway involved in cell-cell signaling (GO:1905114)	+	1.57	7.21e-05	0.00182
regulation of autophagy (GO:0010506)	+	1.57	0.000289	0.00613
regulation of cellular component biogenesis (GO:0044087)	+	1.57	6.81e-10	4.71e-08
mRNA metabolic process (GO:0016071)	+	1.57	2.22e-07	1.05e-05
positive regulation of GTPase activity (GO:0043547)	+	1.57	8.3e-05	0.00207
cell projection morphogenesis (GO:0048858)	+	1.57	1.01e-05	0.000336
regulation of protein modification process (GO:0031399)	+	1.57	1.56e-18	2.64e-16
cell morphogenesis involved in neuron differentiation (GO:0048667)	+	1.57	3.84e-05	0.00107
mRNA processing (GO:0006397)	+	1.57	1.78e-05	0.000544
regulation of cell motility (GO:2000145)	+	1.57	1.51e-09	9.98e-08
regulation of small GTPase mediated signal transduction (GO:0051056)	+	1.57	0.00055	0.011
lipid modification (GO:0030258)	+	1.57	0.00318	0.0475
response to nitrogen compound (GO:1901698)	+	1.56	9.11e-11	6.97e-09
regulation of lipid metabolic process (GO:0019216)	+	1.56	6.79e-05	0.00173
positive regulation of cellular component biogenesis (GO:0044089)	+	1.56	7.47e-06	0.000257
regulation of locomotion (GO:0040012)	+	1.56	8.29e-10	5.68e-08
protein modification by small protein conjugation (GO:0032446)	+	1.56	2.9e-08	1.53e-06
positive regulation of molecular function (GO:0044093)	+	1.56	1.4e-17	2.23e-15
heart development (GO:0007507)	+	1.56	1.22e-05	0.000394
regulation of neuron projection development (GO:0010975)	+	1.56	1.15e-05	0.000374
aging (GO:0007568)	+	1.56	0.00148	0.0253
negative regulation of cellular component movement (GO:0051271)	+	1.56	0.000765	0.0147
regulation of cell morphogenesis involved in differentiation (GO:0010769)	+	1.56	0.000765	0.0147
chromosome organization (GO:0051276)	+	1.56	2.6e-10	1.86e-08
positive regulation of MAPK cascade (GO:0043410)	+	1.56	8.07e-06	0.000274
regulation of cellular component movement (GO:0051270)	+	1.56	3.85e-10	2.72e-08
negative regulation of cell migration (GO:0030336)	+	1.56	0.00202	0.033
positive regulation of cellular protein metabolic process (GO:0032270)	+	1.56	1.89e-15	2.47e-13
positive regulation of protein metabolic process (GO:0051247)	+	1.56	2.65e-16	3.66e-14
positive regulation of macromolecule metabolic process (GO:0010604)	+	1.56	1.25e-36	7.64e-34
cellular response to organic substance (GO:0071310)	+	1.56	1.24e-22	2.79e-20
protein polyubiquitination (GO:0000209)	+	1.56	0.00069	0.0134
lymphocyte differentiation (GO:0030098)	+	1.56	0.00312	0.0469
negative regulation of cell population proliferation (GO:0008285)	+	1.56	5.03e-07	2.24e-05
regulation of protein localization (GO:0032880)	+	1.55	1.41e-09	9.37e-08
apoptotic process (GO:0006915)	+	1.55	7.85e-09	4.57e-07
axonogenesis (GO:0007409)	+	1.55	0.000214	0.00471
generation of neurons (GO:0048699)	+	1.55	9.73e-15	1.23e-12
positive regulation of catalytic activity (GO:0043085)	+	1.55	8.86e-14	9.92e-12
sensory organ development (GO:0007423)	+	1.55	6.46e-06	0.000226
protein catabolic process (GO:0030163)	+	1.55	8.58e-07	3.61e-05
peptidyl-amino acid modification (GO:0018193)	+	1.55	1.34e-08	7.46e-07
negative regulation of cellular component organization (GO:0051129)	+	1.55	3.58e-07	1.64e-05
negative regulation of metabolic process (GO:0009892)	+	1.55	9.72e-30	4.83e-27
regulation of protein phosphorylation (GO:0001932)	+	1.55	2.09e-13	2.26e-11
regulation of phosphate metabolic process (GO:0019220)	+	1.54	9.47e-17	1.39e-14
positive regulation of metabolic process (GO:0009893)	+	1.54	1.24e-38	8.22e-36
regulation of phosphorus metabolic process (GO:0051174)	+	1.54	1.23e-16	1.77e-14
regulation of developmental process (GO:0050793)	+	1.54	1.05e-24	2.93e-22
positive regulation of phosphorylation (GO:0042327)	+	1.54	4.5e-10	3.16e-08
regulation of intracellular signal transduction (GO:1902531)	+	1.54	1.67e-16	2.37e-14
cell part morphogenesis (GO:0032990)	+	1.54	1.9e-05	0.000576
regulation of gene expression (GO:0010468)	+	1.54	1.32e-49	3.51e-46
regulation of cellular localization (GO:0060341)	+	1.54	2.36e-09	1.5e-07
anatomical structure morphogenesis (GO:0009653)	+	1.54	1.75e-19	3.09e-17
regulation of plasma membrane bounded cell projection organization (GO:0120035)	+	1.53	1.34e-06	5.44e-05
regulation of cell projection organization (GO:0031344)	+	1.53	1.21e-06	4.94e-05
positive regulation of phosphorus metabolic process (GO:0010562)	+	1.53	2.42e-10	1.75e-08
positive regulation of phosphate metabolic process (GO:0045937)	+	1.53	2.42e-10	1.74e-08
regulation of cell growth (GO:0001558)	+	1.53	0.000216	0.00473
protein ubiquitination (GO:0016567)	+	1.53	7.74e-07	3.29e-05
embryonic organ development (GO:0048568)	+	1.53	0.000129	0.00299
phosphorylation (GO:0016310)	+	1.53	2.28e-11	1.91e-09
cellular macromolecule catabolic process (GO:0044265)	+	1.52	3.24e-08	1.71e-06
response to oxygen-containing compound (GO:1901700)	+	1.52	1.06e-13	1.17e-11
intracellular signal transduction (GO:0035556)	+	1.52	2.17e-14	2.62e-12
regulation of growth (GO:0040008)	+	1.52	2.3e-06	8.83e-05
regulation of cell population proliferation (GO:0042127)	+	1.52	3.7e-14	4.36e-12
negative regulation of cell motility (GO:2000146)	+	1.52	0.00264	0.041
response to lipid (GO:0033993)	+	1.52	1.49e-07	7.28e-06
positive regulation of intracellular signal transduction (GO:1902533)	+	1.52	5.29e-09	3.15e-07
regulation of protein transport (GO:0051223)	+	1.52	3.81e-06	0.000141
response to extracellular stimulus (GO:0009991)	+	1.52	3.36e-05	0.000955
pattern specification process (GO:0007389)	+	1.52	0.000181	0.00405
regulation of cellular protein metabolic process (GO:0032268)	+	1.52	8.22e-23	1.92e-20
positive regulation of protein phosphorylation (GO:0001934)	+	1.52	9.72e-09	5.58e-07
positive regulation of multicellular organismal process (GO:0051240)	+	1.51	1.42e-14	1.77e-12
negative regulation of locomotion (GO:0040013)	+	1.51	0.00205	0.0334
establishment of protein localization to organelle (GO:0072594)	+	1.51	0.000202	0.00446
regulation of protein metabolic process (GO:0051246)	+	1.51	1.83e-23	4.35e-21
nervous system development (GO:0007399)	+	1.51	7.96e-20	1.42e-17
neuron differentiation (GO:0030182)	+	1.51	1.12e-08	6.34e-07
response to nutrient levels (GO:0031667)	+	1.51	8.62e-05	0.00214
cellular response to chemical stimulus (GO:0070887)	+	1.5	4.41e-24	1.15e-21
establishment of protein localization to membrane (GO:0090150)	+	1.5	0.00316	0.0472
regulation of establishment of protein localization (GO:0070201)	+	1.5	4.4e-06	0.00016
embryonic organ morphogenesis (GO:0048562)	+	1.5	0.00239	0.0379
nucleobase-containing compound biosynthetic process (GO:0034654)	+	1.5	2.39e-08	1.29e-06
protein localization to organelle (GO:0033365)	+	1.5	1.31e-06	5.33e-05
cell development (GO:0048468)	+	1.5	5.83e-13	5.98e-11
cellular component morphogenesis (GO:0032989)	+	1.5	1.69e-05	0.000526
neuron projection development (GO:0031175)	+	1.5	5.66e-06	0.000204
negative regulation of organelle organization (GO:0010639)	+	1.5	0.000676	0.0132
regulation of small molecule metabolic process (GO:0062012)	+	1.5	0.000287	0.00609
response to wounding (GO:0009611)	+	1.49	6.95e-05	0.00176
cellular response to cytokine stimulus (GO:0071345)	+	1.49	2.62e-08	1.4e-06
positive regulation of response to external stimulus (GO:0032103)	+	1.49	0.000104	0.0025
microtubule cytoskeleton organization (GO:0000226)	+	1.49	5.84e-05	0.00152
wound healing (GO:0042060)	+	1.49	0.000367	0.00767
regulation of nitrogen compound metabolic process (GO:0051171)	+	1.49	1.32e-54	4.18e-51
response to organic cyclic compound (GO:0014070)	+	1.49	3.15e-07	1.45e-05
DNA repair (GO:0006281)	+	1.49	0.000126	0.00294
positive regulation of cell projection organization (GO:0031346)	+	1.49	0.000794	0.0151
macromolecule catabolic process (GO:0009057)	+	1.49	3.25e-08	1.71e-06
regulation of primary metabolic process (GO:0080090)	+	1.49	2e-56	1.06e-52
regulation of cellular component organization (GO:0051128)	+	1.49	1.91e-18	3.17e-16
regulation of peptide transport (GO:0090087)	+	1.49	7.84e-06	0.000267
regulation of anatomical structure size (GO:0090066)	+	1.48	0.000146	0.00333
neuron development (GO:0048666)	+	1.48	1.08e-06	4.5e-05
regulation of cellular metabolic process (GO:0031323)	+	1.48	2e-57	3.18e-53
response to organic substance (GO:0010033)	+	1.48	1.26e-22	2.79e-20
response to cytokine (GO:0034097)	+	1.47	2.59e-08	1.39e-06
response to metal ion (GO:0010038)	+	1.47	0.0015	0.0257
protein localization to membrane (GO:0072657)	+	1.47	0.000156	0.00356
organelle localization (GO:0051640)	+	1.47	5.33e-05	0.00141
aromatic compound biosynthetic process (GO:0019438)	+	1.47	4.53e-08	2.33e-06
positive regulation of signal transduction (GO:0009967)	+	1.47	1.15e-11	1.01e-09
regulation of signal transduction (GO:0009966)	+	1.47	1.04e-22	2.36e-20
regulation of macromolecule metabolic process (GO:0060255)	+	1.46	3.89e-56	1.55e-52
negative regulation of cellular process (GO:0048523)	+	1.46	9.6e-38	6.11e-35
positive regulation of signaling (GO:0023056)	+	1.46	1.05e-12	1.03e-10
regulation of catalytic activity (GO:0050790)	+	1.46	3.6e-16	4.93e-14
epithelium development (GO:0060429)	+	1.45	8.14e-08	4.06e-06
Golgi vesicle transport (GO:0048193)	+	1.45	0.00168	0.0283
cell activation (GO:0001775)	+	1.45	1.73e-07	8.4e-06
regulation of molecular function (GO:0065009)	+	1.45	5.86e-21	1.15e-18
positive regulation of cell communication (GO:0010647)	+	1.45	3.74e-12	3.48e-10
heterocycle biosynthetic process (GO:0018130)	+	1.45	1.94e-07	9.37e-06
cell junction organization (GO:0034330)	+	1.44	0.000457	0.00937
cellular macromolecule biosynthetic process (GO:0034645)	+	1.44	1.13e-10	8.51e-09
DNA metabolic process (GO:0006259)	+	1.44	2e-05	0.000605
macromolecule biosynthetic process (GO:0009059)	+	1.44	8.24e-11	6.36e-09
regulation of hydrolase activity (GO:0051336)	+	1.44	2.26e-08	1.23e-06
regulation of metabolic process (GO:0019222)	+	1.44	4.57e-57	3.63e-53
positive regulation of cellular process (GO:0048522)	+	1.44	3.94e-42	4.48e-39
cellular chemical homeostasis (GO:0055082)	+	1.43	3.44e-05	0.000976
negative regulation of multicellular organismal process (GO:0051241)	+	1.43	9.05e-08	4.5e-06
supramolecular fiber organization (GO:0097435)	+	1.43	0.000925	0.0172
regulation of multicellular organismal process (GO:0051239)	+	1.43	4.3e-20	7.86e-18
negative regulation of response to stimulus (GO:0048585)	+	1.43	4.32e-11	3.5e-09
nucleic acid metabolic process (GO:0090304)	+	1.43	1.85e-13	2.01e-11
regulation of cell communication (GO:0010646)	+	1.43	1.86e-22	4.06e-20
organic cyclic compound biosynthetic process (GO:1901362)	+	1.43	1.15e-07	5.64e-06
programmed cell death (GO:0012501)	+	1.42	1.22e-06	4.97e-05
microtubule-based process (GO:0007017)	+	1.42	3.02e-05	0.000872
tissue development (GO:0009888)	+	1.42	1.58e-10	1.17e-08
regulation of signaling (GO:0023051)	+	1.42	2.73e-22	5.87e-20
RNA metabolic process (GO:0016070)	+	1.42	1.46e-09	9.65e-08
cell death (GO:0008219)	+	1.42	1.18e-06	4.85e-05
cellular protein modification process (GO:0006464)	+	1.41	1.28e-18	2.21e-16
protein modification process (GO:0036211)	+	1.41	1.28e-18	2.19e-16
regulation of response to stress (GO:0080134)	+	1.41	2.45e-09	1.55e-07
leukocyte activation (GO:0045321)	+	1.41	1.03e-05	0.000339
negative regulation of biological process (GO:0048519)	+	1.41	9.85e-36	5.8e-33
chemical homeostasis (GO:0048878)	+	1.4	1.54e-06	6.18e-05
cellular nitrogen compound biosynthetic process (GO:0044271)	+	1.4	1.06e-08	6.06e-07
cellular metal ion homeostasis (GO:0006875)	+	1.4	0.000936	0.0173
cytokine-mediated signaling pathway (GO:0019221)	+	1.4	0.000191	0.00425
negative regulation of catalytic activity (GO:0043086)	+	1.4	5.65e-05	0.00149
negative regulation of molecular function (GO:0044092)	+	1.4	1.13e-06	4.7e-05
developmental process involved in reproduction (GO:0003006)	+	1.4	1.1e-05	0.000361
cytoskeleton organization (GO:0007010)	+	1.4	8.46e-07	3.57e-05
cellular protein localization (GO:0034613)	+	1.4	7.5e-09	4.39e-07
cellular homeostasis (GO:0019725)	+	1.4	2.7e-05	0.000786
system development (GO:0048731)	+	1.39	1.09e-25	3.47e-23
cellular protein metabolic process (GO:0044267)	+	1.39	5.14e-21	1.02e-18
positive regulation of biological process (GO:0048518)	+	1.39	3.92e-40	3.47e-37
gene expression (GO:0010467)	+	1.39	4.68e-11	3.76e-09
intracellular transport (GO:0046907)	+	1.39	3.4e-08	1.77e-06
cellular macromolecule localization (GO:0070727)	+	1.39	8.23e-09	4.78e-07
phosphorus metabolic process (GO:0006793)	+	1.39	2.81e-11	2.33e-09
cellular ion homeostasis (GO:0006873)	+	1.39	0.000477	0.00971
nucleobase-containing compound metabolic process (GO:0006139)	+	1.39	4.13e-14	4.8e-12
cellular macromolecule metabolic process (GO:0044260)	+	1.38	7.48e-29	3.4e-26
organelle organization (GO:0006996)	+	1.38	2.95e-18	4.79e-16
phosphate-containing compound metabolic process (GO:0006796)	+	1.38	9.15e-11	6.96e-09
actin cytoskeleton organization (GO:0030036)	+	1.37	0.00238	0.0379
positive regulation of transport (GO:0051050)	+	1.37	4.31e-05	0.00118
animal organ development (GO:0048513)	+	1.37	6.68e-16	8.85e-14
ion homeostasis (GO:0050801)	+	1.37	0.00024	0.00524
organophosphate biosynthetic process (GO:0090407)	+	1.37	0.00287	0.0441
metal ion homeostasis (GO:0055065)	+	1.37	0.00115	0.0205
cell differentiation (GO:0030154)	+	1.37	1.6e-18	2.69e-16
macromolecule modification (GO:0043412)	+	1.37	1.79e-16	2.52e-14
cellular cation homeostasis (GO:0030003)	+	1.37	0.00108	0.0194
regulation of localization (GO:0032879)	+	1.37	4.12e-13	4.42e-11
membrane organization (GO:0061024)	+	1.36	7.46e-05	0.00188
cellular developmental process (GO:0048869)	+	1.36	1.94e-18	3.18e-16
cellular aromatic compound metabolic process (GO:0006725)	+	1.36	5.92e-14	6.67e-12
cellular localization (GO:0051641)	+	1.36	4.17e-14	4.8e-12
macromolecule localization (GO:0033036)	+	1.36	8.3e-12	7.33e-10
response to stress (GO:0006950)	+	1.36	2.64e-17	4.04e-15
lipid biosynthetic process (GO:0008610)	+	1.36	0.00169	0.0283
multicellular organism development (GO:0007275)	+	1.36	3.13e-25	9.58e-23
protein localization (GO:0008104)	+	1.36	6.75e-10	4.68e-08
homeostatic process (GO:0042592)	+	1.36	1.18e-07	5.79e-06
regulation of biological quality (GO:0065008)	+	1.36	4.64e-19	8.1e-17
establishment of protein localization (GO:0045184)	+	1.35	3.16e-07	1.45e-05
cell migration (GO:0016477)	+	1.35	8.3e-05	0.00207
heterocycle metabolic process (GO:0046483)	+	1.35	6.41e-13	6.54e-11
actin filament-based process (GO:0030029)	+	1.35	0.00213	0.0345
cell projection organization (GO:0030030)	+	1.35	1.48e-05	0.000474
inorganic ion homeostasis (GO:0098771)	+	1.35	0.000986	0.0181
cation homeostasis (GO:0055080)	+	1.34	0.00128	0.0225
plasma membrane bounded cell projection organization (GO:0120036)	+	1.34	3.03e-05	0.000874
nitrogen compound transport (GO:0071705)	+	1.34	7.01e-08	3.51e-06
protein transport (GO:0015031)	+	1.34	1.73e-06	6.78e-05
proteolysis (GO:0006508)	+	1.34	9.19e-06	0.000308
organic substance transport (GO:0071702)	+	1.34	3.32e-09	2.05e-07
organic substance biosynthetic process (GO:1901576)	+	1.34	1.38e-11	1.18e-09
intracellular protein transport (GO:0006886)	+	1.34	0.000157	0.00357
establishment of localization in cell (GO:0051649)	+	1.34	9.92e-10	6.71e-08
anatomical structure development (GO:0048856)	+	1.34	4.71e-25	1.39e-22
organic cyclic compound metabolic process (GO:1901360)	+	1.34	4.38e-13	4.61e-11
peptide transport (GO:0015833)	+	1.33	1.83e-06	7.1e-05
amide transport (GO:0042886)	+	1.33	1.62e-06	6.45e-05
cellular biosynthetic process (GO:0044249)	+	1.33	8.82e-11	6.77e-09
cellular nitrogen compound metabolic process (GO:0034641)	+	1.33	1.04e-13	1.14e-11
regulation of proteolysis (GO:0030162)	+	1.33	0.00122	0.0216
regulation of cytokine production (GO:0001817)	+	1.33	0.00182	0.0301
biosynthetic process (GO:0009058)	+	1.32	5.85e-11	4.6e-09
developmental process (GO:0032502)	+	1.32	5.98e-26	1.94e-23
regulation of response to stimulus (GO:0048583)	+	1.32	2.07e-17	3.22e-15
macromolecule metabolic process (GO:0043170)	+	1.32	1.73e-27	6.38e-25
protein metabolic process (GO:0019538)	+	1.32	4.43e-17	6.71e-15
cell surface receptor signaling pathway (GO:0007166)	+	1.3	1.27e-08	7.15e-07
organonitrogen compound catabolic process (GO:1901565)	+	1.3	0.000388	0.00807
locomotion (GO:0040011)	+	1.3	6.22e-05	0.0016
localization of cell (GO:0051674)	+	1.3	0.000322	0.0068
cell motility (GO:0048870)	+	1.3	0.000322	0.00679
cellular component organization (GO:0016043)	+	1.3	3.53e-21	7.3e-19
positive regulation of response to stimulus (GO:0048584)	+	1.3	3.75e-08	1.94e-06
RNA processing (GO:0006396)	+	1.29	0.00161	0.0273
cellular component organization or biogenesis (GO:0071840)	+	1.29	1.37e-20	2.59e-18
nitrogen compound metabolic process (GO:0006807)	+	1.28	2.58e-26	8.92e-24
organophosphate metabolic process (GO:0019637)	+	1.28	0.00218	0.0351
response to chemical (GO:0042221)	+	1.28	9.07e-14	1.01e-11
reproductive process (GO:0022414)	+	1.28	8.7e-05	0.00215
reproduction (GO:0000003)	+	1.28	0.000102	0.00247
organonitrogen compound metabolic process (GO:1901564)	+	1.28	1.95e-17	3.06e-15
cellular metabolic process (GO:0044237)	+	1.28	8.85e-29	3.91e-26
movement of cell or subcellular component (GO:0006928)	+	1.28	5.83e-05	0.00152
regulation of transport (GO:0051049)	+	1.27	1.57e-05	0.000494
primary metabolic process (GO:0044238)	+	1.27	1.85e-26	6.54e-24
cellular component assembly (GO:0022607)	+	1.27	7.2e-07	3.08e-05
interspecies interaction between organisms (GO:0044419)	+	1.27	5.83e-06	0.000208
organic substance metabolic process (GO:0071704)	+	1.26	3.21e-27	1.16e-24
vesicle-mediated transport (GO:0016192)	+	1.26	1.82e-05	0.000555
protein-containing complex assembly (GO:0065003)	+	1.26	0.000742	0.0143
organic substance catabolic process (GO:1901575)	+	1.26	6.63e-05	0.00169
protein-containing complex subunit organization (GO:0043933)	+	1.25	0.000265	0.00568
localization (GO:0051179)	+	1.25	4.28e-16	5.77e-14
cellular component biogenesis (GO:0044085)	+	1.24	1.81e-06	7.03e-05
cellular catabolic process (GO:0044248)	+	1.24	0.000116	0.00275
metabolic process (GO:0008152)	+	1.24	5.44e-26	1.8e-23
lipid metabolic process (GO:0006629)	+	1.23	0.00262	0.0408
regulation of response to external stimulus (GO:0032101)	+	1.23	0.0033	0.0489
regulation of immune system process (GO:0002682)	+	1.23	0.000404	0.00838
regulation of cellular process (GO:0050794)	+	1.22	7.1e-39	5.38e-36
organonitrogen compound biosynthetic process (GO:1901566)	+	1.22	0.00234	0.0373
establishment of localization (GO:0051234)	+	1.22	1.19e-09	8e-08
transport (GO:0006810)	+	1.21	5.63e-09	3.34e-07
regulation of biological process (GO:0050789)	+	1.21	8.23e-40	6.88e-37
biological regulation (GO:0065007)	+	1.21	1.56e-45	2.06e-42
cellular response to stimulus (GO:0051716)	+	1.21	1.99e-14	2.42e-12
catabolic process (GO:0009056)	+	1.21	0.000291	0.00617
response to external stimulus (GO:0009605)	+	1.2	0.000135	0.00313
multicellular organismal process (GO:0032501)	+	1.19	7.31e-13	7.35e-11
immune system process (GO:0002376)	+	1.17	0.000504	0.0102
response to stimulus (GO:0050896)	+	1.16	1.99e-12	1.94e-10
signal transduction (GO:0007165)	+	1.15	7.02e-06	0.000243
cell communication (GO:0007154)	+	1.15	2e-06	7.73e-05
signaling (GO:0023052)	+	1.14	9.94e-06	0.000331
cellular process (GO:0009987)	+	1.12	6.56e-33	3.6e-30
biological_process (GO:0008150)	+	1.09	1.24e-38	8.95e-36
nervous system process (GO:0050877)	-	0.73	6e-05	0.00156
adaptive immune response (GO:0002250)	-	0.58	3.5e-05	0.000986
G protein-coupled receptor signaling pathway (GO:0007186)	-	0.56	2.5e-11	2.08e-09
defense response to bacterium (GO:0042742)	-	0.55	0.000822	0.0156
sensory perception (GO:0007600)	-	0.49	3.79e-11	3.12e-09
Unclassified (UNCLASSIFIED)	-	0.46	1.24e-38	8.56e-36
immunoglobulin mediated immune response (GO:0016064)	-	0.44	0.000997	0.0182
B cell mediated immunity (GO:0019724)	-	0.43	0.00103	0.0186
humoral immune response (GO:0006959)	-	0.42	1.78e-06	6.96e-05
detection of stimulus (GO:0051606)	-	0.37	6.57e-13	6.65e-11
regulation of humoral immune response (GO:0002920)	-	0.28	0.000468	0.00957
regulation of complement activation (GO:0030449)	-	0.27	0.00121	0.0215
keratinization (GO:0031424)	-	0.2	6.62e-08	3.33e-06
humoral immune response mediated by circulating immunoglobulin (GO:0002455)	-	0.19	3.03e-06	0.000113
peptide cross-linking (GO:0018149)	-	0.19	0.000441	0.00907
sensory perception of chemical stimulus (GO:0007606)	-	0.14	6.59e-21	1.28e-18
detection of chemical stimulus (GO:0009593)	-	0.12	1.82e-21	3.81e-19
phagocytosis, recognition (GO:0006910)	-	0.12	5.03e-05	0.00134
complement activation, classical pathway (GO:0006958)	-	0.12	2.33e-07	1.1e-05
complement activation (GO:0006956)	-	0.11	3.44e-08	1.79e-06
detection of stimulus involved in sensory perception (GO:0050906)	-	0.11	3.99e-24	1.06e-21
sensory perception of smell (GO:0007608)	-	0.08	3.45e-22	7.32e-20
detection of chemical stimulus involved in sensory perception (GO:0050907)	-	0.01	1.92e-29	9.27e-27
detection of chemical stimulus involved in sensory perception of smell (GO:0050911)	-	< 0.01	1.96e-28	8.19e-26

## Sheet: Table 5
Table 5: GO Molecular functions of dysregulated miRNAs
GO molecular function complete	over/under	fold Enrichment	raw P-value	FDR
Upregulated
core promoter sequence-specific DNA binding (GO:0001046)	+	3.48	2.74e-05	0.00241
transcription cofactor binding (GO:0001221)	+	2.76	0.000663	0.0426
SMAD binding (GO:0046332)	+	2.48	0.000466	0.0304
phosphoprotein binding (GO:0051219)	+	2.41	0.000412	0.028
cadherin binding (GO:0045296)	+	2.11	2.24e-08	4.09e-06
ubiquitin protein ligase binding (GO:0031625)	+	2	7.63e-07	8.24e-05
chromatin binding (GO:0003682)	+	1.95	2.27e-11	6.75e-09
ubiquitin-like protein ligase binding (GO:0044389)	+	1.94	1.54e-06	0.000159
protein kinase binding (GO:0019901)	+	1.87	4.44e-11	1.24e-08
kinase binding (GO:0019900)	+	1.86	2.83e-12	9.61e-10
protein domain specific binding (GO:0019904)	+	1.8	3.9e-10	1.03e-07
transcription factor binding (GO:0008134)	+	1.79	9.82e-10	2.46e-07
cell adhesion molecule binding (GO:0050839)	+	1.79	9.51e-08	1.22e-05
RNA polymerase II-specific DNA-binding transcription factor binding (GO:0061629)	+	1.75	0.000234	0.0163
mRNA binding (GO:0003729)	+	1.75	0.000168	0.0119
DNA-binding transcription factor binding (GO:0140297)	+	1.72	3.52e-05	0.00304
enzyme binding (GO:0019899)	+	1.64	6.18e-22	3.67e-19
RNA binding (GO:0003723)	+	1.64	6.81e-16	3.24e-13
protein-containing complex binding (GO:0044877)	+	1.63	6.95e-12	2.2e-09
protein serine/threonine kinase activity (GO:0004674)	+	1.6	0.000153	0.011
RNA polymerase II cis-regulatory region sequence-specific DNA binding (GO:0000978)	+	1.59	3.21e-06	0.000324
DNA-binding transcription activator activity, RNA polymerase II-specific (GO:0001228)	+	1.59	0.000142	0.0107
DNA-binding transcription activator activity (GO:0001216)	+	1.58	0.000153	0.0112
cis-regulatory region sequence-specific DNA binding (GO:0000987)	+	1.57	3.71e-06	0.000353
RNA polymerase II transcription regulatory region sequence-specific DNA binding (GO:0000977)	+	1.55	3.93e-07	4.34e-05
transcription regulatory region sequence-specific DNA binding (GO:0000976)	+	1.54	7.5e-08	1.08e-05
regulatory region nucleic acid binding (GO:0001067)	+	1.54	7.68e-08	1.07e-05
phosphotransferase activity, alcohol group as acceptor (GO:0016773)	+	1.54	1.5e-05	0.00134
protein kinase activity (GO:0004672)	+	1.53	0.000107	0.00835
transcription coregulator activity (GO:0003712)	+	1.52	0.000452	0.0298
double-stranded DNA binding (GO:0003690)	+	1.52	8.52e-09	1.93e-06
sequence-specific double-stranded DNA binding (GO:1990837)	+	1.5	8.14e-08	1.11e-05
DNA binding (GO:0003677)	+	1.48	1.9e-14	8.2e-12
nucleic acid binding (GO:0003676)	+	1.48	1.46e-24	9.92e-22
sequence-specific DNA binding (GO:0043565)	+	1.47	3.95e-08	6.95e-06
kinase activity (GO:0016301)	+	1.45	0.000151	0.0112
ATP binding (GO:0005524)	+	1.44	9.74e-08	1.22e-05
adenyl nucleotide binding (GO:0030554)	+	1.43	9.08e-08	1.2e-05
adenyl ribonucleotide binding (GO:0032559)	+	1.43	1.04e-07	1.27e-05
transferase activity, transferring phosphorus-containing groups (GO:0016772)	+	1.42	7.17e-05	0.00588
transcription regulator activity (GO:0140110)	+	1.41	1.86e-07	2.1e-05
purine ribonucleoside triphosphate binding (GO:0035639)	+	1.4	4.02e-08	6.82e-06
DNA-binding transcription factor activity, RNA polymerase II-specific (GO:0000981)	+	1.39	9.01e-05	0.00714
heterocyclic compound binding (GO:1901363)	+	1.39	4.6e-29	4.38e-26
ribonucleotide binding (GO:0032553)	+	1.39	4.82e-08	7.64e-06
purine nucleotide binding (GO:0017076)	+	1.39	4.7e-08	7.7e-06
purine ribonucleotide binding (GO:0032555)	+	1.39	5.3e-08	8.13e-06
organic cyclic compound binding (GO:0097159)	+	1.38	1.28e-28	1.01e-25
nucleotide binding (GO:0000166)	+	1.38	1.4e-08	2.78e-06
nucleoside phosphate binding (GO:1901265)	+	1.38	1.42e-08	2.7e-06
cytoskeletal protein binding (GO:0008092)	+	1.36	0.000429	0.0287
DNA-binding transcription factor activity (GO:0003700)	+	1.35	0.000123	0.00944
anion binding (GO:0043168)	+	1.34	1.17e-09	2.78e-07
small molecule binding (GO:0036094)	+	1.34	1.24e-08	2.57e-06
carbohydrate derivative binding (GO:0097367)	+	1.34	1.46e-07	1.69e-05
identical protein binding (GO:0042802)	+	1.29	1.29e-05	0.00118
catalytic activity, acting on a protein (GO:0140096)	+	1.25	6.77e-05	0.00565
ion binding (GO:0043167)	+	1.25	2.03e-14	8.02e-12
transferase activity (GO:0016740)	+	1.25	7.36e-05	0.00593
molecular function regulator (GO:0098772)	+	1.24	1.19e-06	0.000126
metal ion binding (GO:0046872)	+	1.24	6.4e-08	9.5e-06
cation binding (GO:0043169)	+	1.23	1.23e-07	1.46e-05
protein binding (GO:0005515)	+	1.19	5.65e-42	1.34e-38
catalytic activity (GO:0003824)	+	1.16	8.81e-06	0.000821
binding (GO:0005488)	+	1.15	5.79e-48	2.75e-44
molecular_function (GO:0003674)	+	1.09	4.08e-34	6.46e-31
molecular transducer activity (GO:0060089)	-	0.66	3.43e-06	0.000339
signaling receptor activity (GO:0038023)	-	0.66	3.43e-06	0.000332
transmembrane signaling receptor activity (GO:0004888)	-	0.56	8.99e-09	1.94e-06
Unclassified (UNCLASSIFIED)	-	0.38	4.08e-34	4.85e-31
G protein-coupled receptor activity (GO:0004930)	-	0.36	6.84e-13	2.5e-10
immunoglobulin receptor binding (GO:0034987)	-	0.09	0.000401	0.0276
olfactory receptor activity (GO:0004984)	-	0.06	2.49e-17	1.32e-14
odorant binding (GO:0005549)	-	< 0.01	4.08e-05	0.00346
Downregulated
transcription cofactor binding (GO:0001221)	+	2.9	6.22e-05	0.00365
SMAD binding (GO:0046332)	+	2.88	8.49e-07	6.31e-05
histone deacetylase binding (GO:0042826)	+	2.62	1.97e-07	1.56e-05
core promoter sequence-specific DNA binding (GO:0001046)	+	2.59	0.000935	0.044
steroid hormone receptor binding (GO:0035258)	+	2.32	0.000246	0.0134
nuclear receptor binding (GO:0016922)	+	2.26	6.08e-05	0.00361
GDP binding (GO:0019003)	+	2.25	0.000993	0.0463
phosphoprotein binding (GO:0051219)	+	2.23	0.00033	0.0172
chromatin DNA binding (GO:0031490)	+	2.2	0.000179	0.01
nuclear hormone receptor binding (GO:0035257)	+	2.15	9.36e-06	0.000618
activating transcription factor binding (GO:0033613)	+	2.11	0.000639	0.032
single-stranded DNA binding (GO:0003697)	+	2.03	0.000505	0.0255
RNA polymerase II-specific DNA-binding transcription factor binding (GO:0061629)	+	2.02	4.48e-08	4.02e-06
DNA-binding transcription factor binding (GO:0140297)	+	1.99	4.82e-10	5.32e-08
transcription factor binding (GO:0008134)	+	1.96	1.85e-16	3.99e-14
protein tyrosine kinase activity (GO:0004713)	+	1.96	0.000227	0.0126
RNA polymerase II cis-regulatory region sequence-specific DNA binding (GO:0000978)	+	1.95	2.76e-16	5.7e-14
cis-regulatory region sequence-specific DNA binding (GO:0000987)	+	1.94	9.12e-17	2.07e-14
DNA-binding transcription activator activity (GO:0001216)	+	1.94	3.52e-11	5.4e-09
ubiquitin protein ligase binding (GO:0031625)	+	1.94	1.39e-07	1.16e-05
DNA-binding transcription activator activity, RNA polymerase II-specific (GO:0001228)	+	1.94	3.31e-11	5.24e-09
ubiquitin-like protein ligase binding (GO:0044389)	+	1.92	9.34e-08	7.93e-06
integrin binding (GO:0005178)	+	1.92	0.000295	0.0158
DNA-binding transcription repressor activity, RNA polymerase II-specific (GO:0001227)	+	1.91	2.35e-06	0.000164
chromatin binding (GO:0003682)	+	1.9	3.86e-13	7.05e-11
DNA-binding transcription repressor activity (GO:0001217)	+	1.9	2.46e-06	0.000169
histone binding (GO:0042393)	+	1.9	7.69e-06	0.000515
translation regulator activity (GO:0045182)	+	1.89	0.000422	0.0218
RNA polymerase II transcription regulatory region sequence-specific DNA binding (GO:0000977)	+	1.89	6.24e-19	1.65e-16
transcription corepressor activity (GO:0003714)	+	1.89	6.23e-05	0.00361
ribonucleoprotein complex binding (GO:0043021)	+	1.87	0.00085	0.0412
modification-dependent protein binding (GO:0140030)	+	1.87	0.000476	0.0243
hormone receptor binding (GO:0051427)	+	1.86	0.000164	0.0093
regulatory region nucleic acid binding (GO:0001067)	+	1.85	4.85e-20	1.77e-17
transcription regulatory region sequence-specific DNA binding (GO:0000976)	+	1.84	9.59e-20	2.85e-17
sequence-specific double-stranded DNA binding (GO:1990837)	+	1.78	5.15e-20	1.75e-17
protein domain specific binding (GO:0019904)	+	1.77	5.99e-12	9.81e-10
protein C-terminus binding (GO:0008022)	+	1.77	0.000325	0.0172
kinase binding (GO:0019900)	+	1.75	3.53e-12	5.99e-10
sequence-specific DNA binding (GO:0043565)	+	1.74	9.99e-22	4.32e-19
double-stranded DNA binding (GO:0003690)	+	1.74	8.2e-20	2.6e-17
protein kinase binding (GO:0019901)	+	1.73	1.11e-10	1.39e-08
DNA-binding transcription factor activity, RNA polymerase II-specific (GO:0000981)	+	1.71	1.79e-14	3.4e-12
mRNA binding (GO:0003729)	+	1.7	5.5e-05	0.00331
cadherin binding (GO:0045296)	+	1.69	3.84e-05	0.00237
kinase regulator activity (GO:0019207)	+	1.67	0.000777	0.0385
protein kinase activity (GO:0004672)	+	1.67	5.24e-08	4.61e-06
transcription coregulator activity (GO:0003712)	+	1.67	5.81e-07	4.45e-05
DNA-binding transcription factor activity (GO:0003700)	+	1.67	3.56e-15	7.04e-13
cell adhesion molecule binding (GO:0050839)	+	1.66	2.28e-07	1.78e-05
transcription regulator activity (GO:0140110)	+	1.66	6.97e-21	2.76e-18
protein serine/threonine kinase activity (GO:0004674)	+	1.63	9.37e-06	0.00061
DNA binding (GO:0003677)	+	1.62	4.56e-29	2.71e-26
enzyme binding (GO:0019899)	+	1.61	1.36e-25	6.45e-23
phosphotransferase activity, alcohol group as acceptor (GO:0016773)	+	1.6	9.21e-08	7.96e-06
ubiquitin-like protein transferase activity (GO:0019787)	+	1.58	2.05e-05	0.0013
kinase activity (GO:0016301)	+	1.55	1.77e-07	1.45e-05
nucleoside-triphosphatase regulator activity (GO:0060589)	+	1.51	0.00106	0.0489
nucleic acid binding (GO:0003676)	+	1.5	7.71e-35	5.23e-32
ubiquitin-protein transferase activity (GO:0004842)	+	1.5	0.000293	0.0158
protein-containing complex binding (GO:0044877)	+	1.5	2.86e-10	3.32e-08
RNA binding (GO:0003723)	+	1.49	4.67e-13	8.21e-11
transferase activity, transferring phosphorus-containing groups (GO:0016772)	+	1.46	6.89e-07	5.2e-05
ATP binding (GO:0005524)	+	1.43	1.97e-09	1.95e-07
adenyl nucleotide binding (GO:0030554)	+	1.43	1.42e-09	1.5e-07
purine ribonucleoside triphosphate binding (GO:0035639)	+	1.42	4.25e-11	6.32e-09
adenyl ribonucleotide binding (GO:0032559)	+	1.42	1.96e-09	1.98e-07
heterocyclic compound binding (GO:1901363)	+	1.42	6.27e-42	5.96e-39
organic cyclic compound binding (GO:0097159)	+	1.41	9.85e-42	7.8e-39
purine nucleotide binding (GO:0017076)	+	1.41	4.95e-11	6.72e-09
purine ribonucleotide binding (GO:0032555)	+	1.41	6.66e-11	8.8e-09
ribonucleotide binding (GO:0032553)	+	1.4	9.63e-11	1.24e-08
zinc ion binding (GO:0008270)	+	1.4	3.78e-05	0.00236
enzyme regulator activity (GO:0030234)	+	1.39	4.79e-06	0.000325
molecular function regulator (GO:0098772)	+	1.39	9.13e-19	2.28e-16
nucleotide binding (GO:0000166)	+	1.38	4.65e-11	6.7e-09
nucleoside phosphate binding (GO:1901265)	+	1.38	4.72e-11	6.6e-09
cytoskeletal protein binding (GO:0008092)	+	1.36	4.72e-05	0.00288
identical protein binding (GO:0042802)	+	1.36	1.38e-09	1.49e-07
catalytic activity, acting on a protein (GO:0140096)	+	1.34	2.09e-09	2.02e-07
carbohydrate derivative binding (GO:0097367)	+	1.33	6.24e-09	5.82e-07
small molecule binding (GO:0036094)	+	1.32	1.73e-09	1.79e-07
transferase activity (GO:0016740)	+	1.31	1.34e-08	1.23e-06
anion binding (GO:0043168)	+	1.31	4.46e-10	5.04e-08
protein dimerization activity (GO:0046983)	+	1.29	0.000842	0.0413
transition metal ion binding (GO:0046914)	+	1.28	0.000863	0.0414
ion binding (GO:0043167)	+	1.26	1.74e-19	4.87e-17
metal ion binding (GO:0046872)	+	1.24	1.65e-10	1.97e-08
cation binding (GO:0043169)	+	1.24	1.22e-10	1.49e-08
protein binding (GO:0005515)	+	1.19	1.54e-52	3.65e-49
catalytic activity (GO:0003824)	+	1.16	1.94e-07	1.57e-05
binding (GO:0005488)	+	1.15	1.9e-64	9.01e-61
molecular_function (GO:0003674)	+	1.09	2.32e-47	2.76e-44
molecular transducer activity (GO:0060089)	-	0.69	1.38e-06	9.94e-05
signaling receptor activity (GO:0038023)	-	0.69	1.38e-06	9.8e-05
transmembrane signaling receptor activity (GO:0004888)	-	0.6	3.66e-09	3.48e-07
Unclassified (UNCLASSIFIED)	-	0.36	2.32e-47	3.68e-44
antigen binding (GO:0003823)	-	0.34	0.000148	0.00847
G protein-coupled receptor activity (GO:0004930)	-	0.33	4.24e-18	1.01e-15
hormone activity (GO:0005179)	-	0.3	0.000888	0.0422
immunoglobulin receptor binding (GO:0034987)	-	0.07	2.02e-05	0.0013
odorant binding (GO:0005549)	-	< 0.01	9.64e-07	7.05e-05
olfactory receptor activity (GO:0004984)	-	< 0.01	1.96e-28	1.03e-25

## Sheet: Table 6
Table 6: GO Cellular components of dysregulated miRNAs
GO cellular component complete	over/under	fold Enrichment	raw P-value	FDR
Upregulated
RISC complex (GO:0016442)	+	4.93	0.00113	0.0263
RNAi effector complex (GO:0031332)	+	4.93	0.00113	0.026
microtubule plus-end (GO:0035371)	+	3.45	0.00231	0.0464
sex chromosome (GO:0000803)	+	3.16	0.00247	0.0486
catalytic step 2 spliceosome (GO:0071013)	+	2.58	8.1e-05	0.00301
condensed chromosome, centromeric region (GO:0000779)	+	2.44	2.47e-05	0.00108
condensed chromosome kinetochore (GO:0000777)	+	2.44	5.78e-05	0.00228
protein kinase complex (GO:1902911)	+	2.4	0.000146	0.00514
serine/threonine protein kinase complex (GO:1902554)	+	2.35	0.000507	0.0152
kinetochore (GO:0000776)	+	2.33	2.55e-05	0.00109
recycling endosome membrane (GO:0055038)	+	2.18	0.0023	0.0467
chromosome, centromeric region (GO:0000775)	+	2.15	7.03e-06	0.000321
melanosome (GO:0042470)	+	2.13	0.00129	0.0285
pigment granule (GO:0048770)	+	2.13	0.00129	0.0282
condensed chromosome (GO:0000793)	+	2.05	9.92e-06	0.000442
focal adhesion (GO:0005925)	+	2.01	5.27e-09	4.23e-07
cell-substrate junction (GO:0030055)	+	1.97	1.56e-08	1.04e-06
ruffle (GO:0001726)	+	1.96	0.000223	0.00711
recycling endosome (GO:0055037)	+	1.95	0.000203	0.00658
spliceosomal complex (GO:0005681)	+	1.94	0.000164	0.0054
fibrillar center (GO:0001650)	+	1.94	0.00234	0.0464
transferase complex, transferring phosphorus-containing groups (GO:0061695)	+	1.87	6.1e-05	0.00231
chromosomal region (GO:0098687)	+	1.87	4.5e-06	0.000215
lamellipodium (GO:0030027)	+	1.83	0.00069	0.019
RNA polymerase II transcription regulator complex (GO:0090575)	+	1.83	0.00179	0.0379
transcription regulator complex (GO:0005667)	+	1.82	6e-07	3.17e-05
cytoplasmic ribonucleoprotein granule (GO:0036464)	+	1.76	0.000774	0.0204
ribonucleoprotein granule (GO:0035770)	+	1.76	0.000503	0.0153
trans-Golgi network (GO:0005802)	+	1.7	0.00107	0.0253
nuclear membrane (GO:0031965)	+	1.67	0.000496	0.0153
anchoring junction (GO:0070161)	+	1.65	1.5e-08	1.04e-06
ribonucleoprotein complex (GO:1990904)	+	1.65	3.12e-07	1.9e-05
cell cortex (GO:0005938)	+	1.65	0.000799	0.0208
cell leading edge (GO:0031252)	+	1.61	0.000161	0.00538
transferase complex (GO:1990234)	+	1.6	3.62e-07	2.07e-05
nuclear body (GO:0016604)	+	1.59	4.76e-07	2.65e-05
nucleoplasm (GO:0005654)	+	1.59	3.54e-36	1.01e-33
Golgi apparatus subcompartment (GO:0098791)	+	1.58	0.000859	0.0218
nucleolus (GO:0005730)	+	1.57	8.54e-08	5.36e-06
spindle (GO:0005819)	+	1.57	0.000898	0.0217
nuclear speck (GO:0016607)	+	1.57	0.000629	0.0178
organelle subcompartment (GO:0031984)	+	1.56	0.000752	0.0204
catalytic complex (GO:1902494)	+	1.55	1.82e-10	1.73e-08
actin cytoskeleton (GO:0015629)	+	1.52	0.000332	0.0104
nuclear envelope (GO:0005635)	+	1.52	0.000569	0.0166
nuclear lumen (GO:0031981)	+	1.52	1.16e-35	2.92e-33
transport vesicle (GO:0030133)	+	1.51	0.00165	0.0353
perinuclear region of cytoplasm (GO:0048471)	+	1.5	3.86e-05	0.00161
cell-cell junction (GO:0005911)	+	1.48	0.00114	0.026
endosome (GO:0005768)	+	1.47	4.77e-06	0.000223
chromosome (GO:0005694)	+	1.44	4.28e-09	3.58e-07
organelle lumen (GO:0043233)	+	1.43	2.32e-34	5.18e-32
intracellular organelle lumen (GO:0070013)	+	1.43	2.32e-34	4.66e-32
membrane-enclosed lumen (GO:0031974)	+	1.43	2.32e-34	4.23e-32
nuclear chromosome (GO:0000228)	+	1.41	4.35e-06	0.000213
cytosol (GO:0005829)	+	1.41	4.93e-27	7.62e-25
extracellular exosome (GO:0070062)	+	1.39	9.94e-09	7.39e-07
extracellular vesicle (GO:1903561)	+	1.39	9.36e-09	7.23e-07
extracellular organelle (GO:0043230)	+	1.39	1.15e-08	8.27e-07
Golgi apparatus (GO:0005794)	+	1.38	1.13e-06	5.69e-05
nucleus (GO:0005634)	+	1.38	6.56e-39	2.2e-36
Golgi membrane (GO:0000139)	+	1.38	0.00114	0.0258
cytoplasmic vesicle membrane (GO:0030659)	+	1.38	0.000897	0.022
nuclear chromatin (GO:0000790)	+	1.38	0.000151	0.00513
whole membrane (GO:0098805)	+	1.37	9.65e-07	4.96e-05
chromatin (GO:0000785)	+	1.37	5.3e-05	0.00217
vesicle membrane (GO:0012506)	+	1.35	0.00181	0.0378
supramolecular complex (GO:0099080)	+	1.35	5.91e-05	0.00228
intracellular vesicle (GO:0097708)	+	1.31	3.57e-07	2.11e-05
nuclear outer membrane-endoplasmic reticulum membrane network (GO:0042175)	+	1.31	0.0008	0.0206
cytoplasmic vesicle (GO:0031410)	+	1.31	5e-07	2.71e-05
endoplasmic reticulum membrane (GO:0005789)	+	1.31	0.00118	0.0263
intracellular non-membrane-bounded organelle (GO:0043232)	+	1.31	6.39e-15	7.55e-13
non-membrane-bounded organelle (GO:0043228)	+	1.31	6.63e-15	7.39e-13
intracellular membrane-bounded organelle (GO:0043231)	+	1.31	6.86e-53	2.75e-50
microtubule cytoskeleton (GO:0015630)	+	1.3	0.000667	0.0186
envelope (GO:0031975)	+	1.3	0.000869	0.0218
organelle envelope (GO:0031967)	+	1.3	0.000869	0.0215
organelle membrane (GO:0031090)	+	1.3	1.08e-09	9.43e-08
endomembrane system (GO:0012505)	+	1.29	2.24e-12	2.25e-10
vesicle (GO:0031982)	+	1.28	7.54e-10	6.88e-08
plasma membrane region (GO:0098590)	+	1.28	0.00146	0.0315
protein-containing complex (GO:0032991)	+	1.28	1.68e-14	1.77e-12
endoplasmic reticulum (GO:0005783)	+	1.28	0.000584	0.0167
membrane-bounded organelle (GO:0043227)	+	1.26	1.17e-57	2.34e-54
intracellular organelle (GO:0043229)	+	1.26	4.94e-57	4.96e-54
cell junction (GO:0030054)	+	1.25	0.000126	0.00452
bounding membrane of organelle (GO:0098588)	+	1.25	0.000119	0.00435
cytoskeleton (GO:0005856)	+	1.24	0.000146	0.00507
mitochondrion (GO:0005739)	+	1.23	0.00211	0.0437
organelle (GO:0043226)	+	1.23	7.7e-55	3.87e-52
cytoplasm (GO:0005737)	+	1.22	4.23e-31	7.07e-29
cell projection (GO:0042995)	+	1.21	0.000763	0.0204
intracellular (GO:0005622)	+	1.2	6.84e-56	4.58e-53
plasma membrane bounded cell projection (GO:0120025)	+	1.19	0.00228	0.0466
membrane (GO:0016020)	+	1.08	0.000537	0.0159
cellular anatomical entity (GO:0110165)	+	1.06	1.34e-22	1.68e-20
cellular_component (GO:0005575)	+	1.06	1.18e-22	1.7e-20
Unclassified (UNCLASSIFIED)	-	0.41	1.18e-22	1.58e-20
T cell receptor complex (GO:0042101)	-	0.24	0.000905	0.0216
immunoglobulin complex (GO:0019814)	-	0.05	4.7e-08	3.04e-06
immunoglobulin complex, circulating (GO:0042571)	-	< 0.01	5.62e-05	0.00226
Downregulated
cytoplasmic stress granule (GO:0010494)	+	2.56	4.25e-05	0.00142
transcription repressor complex (GO:0017053)	+	2.38	0.000172	0.00447
protein kinase complex (GO:1902911)	+	2.34	3.28e-05	0.0012
serine/threonine protein kinase complex (GO:1902554)	+	2.26	0.000229	0.00559
P-body (GO:0000932)	+	2.18	0.000584	0.0126
nuclear matrix (GO:0016363)	+	2.17	0.000128	0.00351
nuclear periphery (GO:0034399)	+	2.15	2.47e-05	0.000954
polysome (GO:0005844)	+	2.14	0.00236	0.0435
neuron projection cytoplasm (GO:0120111)	+	2.09	0.00105	0.0207
PML body (GO:0016605)	+	2.07	0.000556	0.0121
cytoplasmic ribonucleoprotein granule (GO:0036464)	+	2.07	1.63e-07	9.07e-06
filopodium (GO:0030175)	+	2.05	0.000676	0.0141
ribonucleoprotein granule (GO:0035770)	+	2.04	2.59e-07	1.4e-05
adherens junction (GO:0005912)	+	1.99	3.78e-05	0.00129
chromosome, centromeric region (GO:0000775)	+	1.99	8.29e-06	0.00034
kinetochore (GO:0000776)	+	1.96	0.00026	0.00628
focal adhesion (GO:0005925)	+	1.94	7.02e-10	4.69e-08
condensed chromosome, centromeric region (GO:0000779)	+	1.92	0.00132	0.0252
cell-substrate junction (GO:0030055)	+	1.91	9.73e-10	6.3e-08
transcription regulator complex (GO:0005667)	+	1.89	1.25e-09	7.87e-08
ruffle (GO:0001726)	+	1.85	0.000212	0.00524
RNA polymerase II transcription regulator complex (GO:0090575)	+	1.85	0.00031	0.00732
trans-Golgi network (GO:0005802)	+	1.81	3.1e-05	0.00115
transferase complex, transferring phosphorus-containing groups (GO:0061695)	+	1.8	1.82e-05	0.000716
lamellipodium (GO:0030027)	+	1.77	0.000325	0.00751
cell leading edge (GO:0031252)	+	1.73	5.97e-07	3.07e-05
chromosomal region (GO:0098687)	+	1.7	1.34e-05	0.000537
ubiquitin ligase complex (GO:0000151)	+	1.7	6.32e-05	0.00198
nuclear chromatin (GO:0000790)	+	1.68	9.8e-14	8.94e-12
transferase complex (GO:1990234)	+	1.66	2.04e-10	1.46e-08
anchoring junction (GO:0070161)	+	1.64	2.59e-10	1.79e-08
basolateral plasma membrane (GO:0016323)	+	1.63	0.000777	0.0159
chromatin (GO:0000785)	+	1.62	7.65e-14	7.31e-12
nuclear body (GO:0016604)	+	1.61	4.76e-09	2.89e-07
nuclear chromosome (GO:0000228)	+	1.6	1.24e-13	1.08e-11
spindle (GO:0005819)	+	1.6	8.95e-05	0.0026
early endosome (GO:0005769)	+	1.59	9.75e-05	0.00276
membrane raft (GO:0045121)	+	1.59	0.000271	0.00647
membrane microdomain (GO:0098857)	+	1.58	0.000353	0.00796
nuclear speck (GO:0016607)	+	1.58	7.46e-05	0.00227
chromosome (GO:0005694)	+	1.58	1.84e-17	1.85e-15
organelle subcompartment (GO:0031984)	+	1.58	8.49e-05	0.00254
nucleoplasm (GO:0005654)	+	1.57	6.64e-44	1.66e-41
Golgi apparatus subcompartment (GO:0098791)	+	1.57	0.000192	0.00494
nuclear membrane (GO:0031965)	+	1.56	0.00105	0.0208
cell projection membrane (GO:0031253)	+	1.55	0.000468	0.0103
cell cortex (GO:0005938)	+	1.55	0.000959	0.0193
membrane region (GO:0098589)	+	1.54	0.000587	0.0125
neuronal cell body (GO:0043025)	+	1.51	4.87e-05	0.00158
nuclear lumen (GO:0031981)	+	1.51	3.77e-44	1.08e-41
catalytic complex (GO:1902494)	+	1.5	2.7e-11	2.08e-09
perinuclear region of cytoplasm (GO:0048471)	+	1.48	7.13e-06	0.000311
axon (GO:0030424)	+	1.46	3.31e-05	0.00119
actin cytoskeleton (GO:0015629)	+	1.46	0.000314	0.00732
apical part of cell (GO:0045177)	+	1.45	0.00106	0.0207
cell body (GO:0044297)	+	1.45	0.000129	0.0035
endosome membrane (GO:0010008)	+	1.43	0.000663	0.014
cell-cell junction (GO:0005911)	+	1.43	0.000898	0.0182
nucleolus (GO:0005730)	+	1.41	7.56e-06	0.000316
organelle lumen (GO:0043233)	+	1.41	1.05e-39	2.35e-37
intracellular organelle lumen (GO:0070013)	+	1.41	1.05e-39	2.11e-37
membrane-enclosed lumen (GO:0031974)	+	1.41	1.05e-39	1.92e-37
cell junction (GO:0030054)	+	1.41	7.89e-12	6.34e-10
nuclear envelope (GO:0005635)	+	1.4	0.00251	0.0455
cytosol (GO:0005829)	+	1.4	1.87e-32	2.88e-30
plasma membrane region (GO:0098590)	+	1.4	6.17e-07	3.1e-05
centrosome (GO:0005813)	+	1.4	0.000745	0.0154
Golgi apparatus (GO:0005794)	+	1.39	1.25e-08	7.38e-07
nucleus (GO:0005634)	+	1.39	2.6e-52	8.68e-50
ribonucleoprotein complex (GO:1990904)	+	1.38	0.000412	0.0092
somatodendritic compartment (GO:0036477)	+	1.37	9.03e-05	0.00259
dendrite (GO:0030425)	+	1.35	0.00197	0.0369
endosome (GO:0005768)	+	1.35	8.77e-05	0.00259
dendritic tree (GO:0097447)	+	1.35	0.00238	0.0434
intracellular non-membrane-bounded organelle (GO:0043232)	+	1.34	4.13e-23	4.87e-21
non-membrane-bounded organelle (GO:0043228)	+	1.34	5.4e-23	6.02e-21
vesicle membrane (GO:0012506)	+	1.32	0.00114	0.0219
whole membrane (GO:0098805)	+	1.32	1.2e-06	5.85e-05
cytoplasmic vesicle membrane (GO:0030659)	+	1.32	0.00161	0.0305
microtubule organizing center (GO:0005815)	+	1.31	0.00203	0.0377
intracellular membrane-bounded organelle (GO:0043231)	+	1.3	6.37e-67	3.2e-64
synapse (GO:0045202)	+	1.3	5.77e-05	0.00184
microtubule cytoskeleton (GO:0015630)	+	1.29	0.000154	0.00406
supramolecular complex (GO:0099080)	+	1.29	0.000133	0.00356
protein-containing complex (GO:0032991)	+	1.28	6.92e-18	7.31e-16
neuron projection (GO:0043005)	+	1.27	0.000204	0.00511
extracellular exosome (GO:0070062)	+	1.27	5.65e-06	0.000258
extracellular vesicle (GO:1903561)	+	1.26	6.21e-06	0.000277
extracellular organelle (GO:0043230)	+	1.26	7.21e-06	0.000308
endomembrane system (GO:0012505)	+	1.26	1.88e-12	1.57e-10
endoplasmic reticulum (GO:0005783)	+	1.26	0.00033	0.00753
membrane-bounded organelle (GO:0043227)	+	1.25	5.97e-68	5.99e-65
intracellular organelle (GO:0043229)	+	1.25	1.33e-67	8.91e-65
bounding membrane of organelle (GO:0098588)	+	1.24	4.66e-05	0.00153
cytoskeleton (GO:0005856)	+	1.23	2.55e-05	0.000966
organelle membrane (GO:0031090)	+	1.22	1.53e-07	8.75e-06
intracellular vesicle (GO:0097708)	+	1.22	3.36e-05	0.00118
cytoplasmic vesicle (GO:0031410)	+	1.22	3.75e-05	0.0013
organelle (GO:0043226)	+	1.22	3.35e-66	1.35e-63
intracellular (GO:0005622)	+	1.21	2.38e-80	4.77e-77
cytoplasm (GO:0005737)	+	1.21	2.76e-39	4.62e-37
cell projection (GO:0042995)	+	1.21	0.000102	0.00283
plasma membrane bounded cell projection (GO:0120025)	+	1.21	0.0002	0.00508
vesicle (GO:0031982)	+	1.19	1.75e-06	8.37e-05
cellular anatomical entity (GO:0110165)	+	1.06	3.09e-31	3.88e-29
cellular_component (GO:0005575)	+	1.06	4.36e-32	5.84e-30
Unclassified (UNCLASSIFIED)	-	0.39	4.36e-32	6.25e-30
keratin filament (GO:0045095)	-	0.13	7.16e-05	0.00221
T cell receptor complex (GO:0042101)	-	0.09	4.45e-07	2.35e-05
immunoglobulin complex (GO:0019814)	-	0.03	5.77e-11	4.29e-09
immunoglobulin complex, circulating (GO:0042571)	-	< 0.01	2.23e-06	0.000104
